# Supplementary material for: 2-Amino-6-methyl­pyridinium trans-di­aqua­dioxalatochromate(III) monohydrate
Source: Acta Crystallogr Sect E Struct Rep Online. 2013 Aug 10;69(Pt 9):m489–90. doi: 10.1107/S1600536813022058 (PMC3884382; doi:10.1107/S1600536813022058)
Supplement: Supplementary file 1 [file e-69-0m489-sup1.cif]

##############################################################################
#                                                                            #
# This CIF contains the data in a paper accepted for publication in          #
# Acta Crystallographica Section E. It conforms to the requirements of       #
# Notes for Authors for Acta Crystallographica Section E, and has been       #
# peer reviewed under the auspices of the IUCr Commission on Journals.       #
#                                                                            #
# Full details of the Crystallographic Information File format               #
# are given in the paper "The Crystallographic Information File (CIF):       #
# a New Standard Archive File for Crystallography" by S. R. Hall, F. H.      #
# Allen and I. D. Brown [Acta Cryst. (1991), A47, 655-685].                  #
#                                                                            #
# The current version of the core CIF dictionary is obtainable from          #
# ftp://ftp.iucr.org/pub/cif_core.dic.                                       #
#                                                                            #
# Software is freely available for graphical display of the structure(s)     #
# in this CIF. For information consult the CIF software page                 #
# http://www.iucr.org/resources/cif/software.                                #
#                                                                            #
# This file may be used for bona fide research purposes within the           #
# scientific community so long as proper attribution is given to the journal # 
# article from which it was obtained.                                        #
#                                                                            #
##############################################################################
data_I
_audit_creation_method     SHELXL-97
_chemical_name_systematic
;
2-Amino-6-methylpyridinium <i>trans</i>-diaquadioxalatochromate(III)
monohydrate
;
_chemical_name_common     ?
_chemical_formula_moiety     'C6 H9 N2 +, C4 H4 Cr O10 -, H2 O'
_chemical_formula_sum     'C10 H15 Cr N2 O11'
_chemical_formula_iupac     '(C6 H9 N2) [Cr (C2 O4)2 (H2 O)2], H2 O'
_chemical_formula_weight     391.24
_chemical_melting_point     ?
_symmetry_cell_setting     monoclinic
_symmetry_space_group_name_H-M     'C 2/c'
_symmetry_space_group_name_Hall     '-C 2yc'
loop_
    _symmetry_equiv_pos_as_xyz
    'x, y, z'
    '-x, y, -z+1/2'
    'x+1/2, y+1/2, z'
    '-x+1/2, y+1/2, -z+1/2'
    '-x, -y, -z'
    'x, -y, z-1/2'
    '-x+1/2, -y+1/2, -z'
    'x+1/2, -y+1/2, z-1/2'
_cell_length_a     18.572(3)
_cell_length_b     11.025(2)
_cell_length_c     14.975(3)
_cell_angle_alpha     90.00
_cell_angle_beta     96.28(2)
_cell_angle_gamma     90.00
_cell_volume     3047.8(10)
_cell_formula_units_Z     8
_cell_measurement_reflns_used     25
_cell_measurement_theta_min     10
_cell_measurement_theta_max     15
_cell_measurement_temperature     298(2)
_exptl_crystal_description     Prism
_exptl_crystal_colour     Pink
_exptl_crystal_size_max     0.56
_exptl_crystal_size_mid     0.42
_exptl_crystal_size_min     0.33
_exptl_crystal_density_diffrn     1.705
_exptl_crystal_density_meas     ?
_exptl_crystal_density_method     'not measured'
_exptl_crystal_F_000     1608
_exptl_absorpt_coefficient_mu     0.814
_exptl_absorpt_correction_type     psi-scan
_exptl_absorpt_process_details     '(North <i>et al.</i>, 1968)'
_exptl_absorpt_correction_T_min     0.6787
_exptl_absorpt_correction_T_max     0.7637
_exptl_special_details     ?
_diffrn_ambient_temperature     298(2)
_diffrn_radiation_type     MoK\a
_diffrn_radiation_wavelength     0.71073
_diffrn_radiation_source     'fine-focus sealed tube'
_diffrn_radiation_monochromator     graphite
_diffrn_measurement_device_type     'Enraf--Nonius CAD-4'
_diffrn_measurement_method     'non-profiled omega/2theta scans'
_diffrn_detector_area_resol_mean     ?
_diffrn_reflns_number     4604
_diffrn_reflns_av_R_equivalents     0.0371
_diffrn_reflns_av_sigmaI/netI     0.0292
_diffrn_reflns_theta_min     2.15
_diffrn_reflns_theta_max     26.97
_diffrn_reflns_theta_full     26.97
_diffrn_measured_fraction_theta_max     0.999
_diffrn_measured_fraction_theta_full     0.999
_diffrn_reflns_limit_h_min     -23
_diffrn_reflns_limit_h_max     23
_diffrn_reflns_limit_k_min     -1
_diffrn_reflns_limit_k_max     14
_diffrn_reflns_limit_l_min     -19
_diffrn_reflns_limit_l_max     3
_diffrn_standards_number     2
_diffrn_standards_interval_count     ?
_diffrn_standards_interval_time     120
_diffrn_standards_decay_%     3.2
_refine_special_details
;
Refinement of <i>F</i>^2^ against ALL reflections. The weighted <i>R</i>-factor
<i>wR</i> and goodness of fit <i>S</i> are based on <i>F</i>^2^, conventional
<i>R</i>-factors <i>R</i> are based on <i>F</i>, with <i>F</i> set to zero for
negative <i>F</i>^2^. The threshold expression of <i>F</i>^2^ >
\s(<i>F</i>^2^) is used only for calculating <i>R</i>-factors(gt) <i>etc</i>.
and is not relevant to the choice of reflections for refinement.
<i>R</i>-factors based on <i>F</i>^2^ are statistically about twice as large
as those based on <i>F</i>, and <i>R</i>- factors based on ALL data will be
even larger.
;
_reflns_number_total     3312
_reflns_number_gt     2896
_reflns_threshold_expression     I>2\s(I)
_refine_ls_structure_factor_coef     Fsqd
_refine_ls_matrix_type     full
_refine_ls_R_factor_all     0.0468
_refine_ls_R_factor_gt     0.0398
_refine_ls_wR_factor_gt     0.1071
_refine_ls_wR_factor_ref     0.1122
_refine_ls_goodness_of_fit_ref     1.071
_refine_ls_restrained_S_all     1.071
_refine_ls_number_reflns     3312
_refine_ls_number_parameters     218
_refine_ls_number_restraints     0
_refine_ls_hydrogen_treatment     constr
_refine_ls_weighting_scheme     calc
_refine_ls_weighting_details
         'calc w=1/[\s^2^(Fo^2^)+(0.0677P)^2^+2.2239P] where P=(Fo^2^+2Fc^2^)/3'
_atom_sites_solution_hydrogens     mixed
_atom_sites_solution_primary     direct
_atom_sites_solution_secondary     difmap
_refine_ls_shift/su_max     0.001
_refine_ls_shift/su_mean     0.000
_refine_diff_density_max     0.652
_refine_diff_density_min     -0.447
_refine_ls_extinction_method     none
_refine_ls_extinction_coef     ?
loop_
    _atom_type_symbol
    _atom_type_description
    _atom_type_scat_dispersion_real
    _atom_type_scat_dispersion_imag
    _atom_type_scat_source
    'C' 'C' 0.0033 0.0016
                         'International Tables Vol C Tables 4.2.6.8 and 6.1.1.4'
    'H' 'H' 0.0000 0.0000
                         'International Tables Vol C Tables 4.2.6.8 and 6.1.1.4'
    'Cr' 'Cr' 0.3209 0.6236
                         'International Tables Vol C Tables 4.2.6.8 and 6.1.1.4'
    'N' 'N' 0.0061 0.0033
                         'International Tables Vol C Tables 4.2.6.8 and 6.1.1.4'
    'O' 'O' 0.0106 0.0060
                         'International Tables Vol C Tables 4.2.6.8 and 6.1.1.4'
_computing_data_collection
                'CAD-4 EXPRESS (Duisenberg, 1992; Mac\'i\<cek & Yordanov, 1992)'
_computing_cell_refinement
                'CAD-4 EXPRESS (Duisenberg, 1992; Mac\'i\<cek & Yordanov, 1992)'
_computing_data_reduction     'XCAD4 (Harms & Wocadlo, 1995)'
_computing_structure_solution     'SHELXS97 (Sheldrick, 2008)'
_computing_structure_refinement     'SHELXL97 (Sheldrick, 2008)'
_computing_molecular_graphics     'DIAMOND (Brandenburg & Putz, 1999)'
_computing_publication_material     'WinGX (Farrugia, 2012)'
loop_
    _atom_site_type_symbol
    _atom_site_label
    _atom_site_fract_x
    _atom_site_fract_y
    _atom_site_fract_z
    _atom_site_U_iso_or_equiv
    _atom_site_adp_type
    _atom_site_calc_flag
    _atom_site_occupancy
    _atom_site_disorder_assembly
    _atom_site_disorder_group
    Cr Cr1 0.32255(2) 0.27746(3) 0.19839(2) 0.02219(13) Uani d 1 . .
    O O1 0.38682(8) 0.29143(13) 0.09943(9) 0.0291(3) Uani d 1 . .
    H H3 0.3720 0.2466 0.0568 0.044 Uiso d 1 . .
    H H4 0.4279 0.2639 0.1150 0.044 Uiso d 1 . .
    O O2 0.25655(9) 0.26707(13) 0.29364(10) 0.0325(3) Uani d 1 . .
    H H2 0.2587 0.3260 0.3284 0.049 Uiso d 1 . .
    H H10 0.2578 0.2050 0.3251 0.049 Uiso d 1 . .
    O O3 0.24053(8) 0.26015(12) 0.10486(9) 0.0259(3) Uani d 1 . .
    O O4 0.40928(8) 0.28451(13) 0.28656(10) 0.0315(3) Uani d 1 . .
    O O5 0.29813(8) 0.45160(12) 0.18501(10) 0.0290(3) Uani d 1 . .
    O O6 0.33921(8) 0.10332(13) 0.20991(9) 0.0284(3) Uani d 1 . .
    O O7 0.15703(8) 0.37130(15) 0.02425(10) 0.0379(4) Uani d 1 . .
    O O8 0.22682(10) 0.57497(14) 0.09691(10) 0.0374(4) Uani d 1 . .
    O O9 0.40914(10) -0.03256(15) 0.28778(13) 0.0468(4) Uani d 1 . .
    O O10 0.49100(8) 0.16363(17) 0.36144(11) 0.0389(4) Uani d 1 . .
    O O11 0.24742(10) -0.05094(17) 0.09548(11) 0.0480(5) Uani d 1 . .
    H H1 0.2610 -0.0620 0.0451 0.072 Uiso d 1 . .
    H H11 0.2725 0.0015 0.1239 0.072 Uiso d 1 . .
    N N1 0.49218(10) 0.78135(16) 0.37925(13) 0.0325(4) Uani d 1 . .
    H H7 0.4632 0.8434 0.3532 0.039 Uiso d 1 . .
    N N2 0.56211(12) 0.93977(19) 0.43928(15) 0.0455(5) Uani d 1 . .
    H H5 0.6002 0.9646 0.4807 0.055 Uiso d 1 . .
    H H13 0.5320 0.9978 0.4096 0.055 Uiso d 1 . .
    C C1 0.21055(11) 0.35961(17) 0.07919(12) 0.0246(4) Uani d 1 . .
    C C2 0.43552(11) 0.1812(2) 0.31024(13) 0.0281(4) Uani d 1 . .
    C C3 0.24748(11) 0.47407(17) 0.12350(13) 0.0254(4) Uani d 1 . .
    C C4 0.39248(11) 0.07128(19) 0.26753(14) 0.0288(4) Uani d 1 . .
    C C5 0.52196(14) 0.5768(2) 0.4038(2) 0.0480(6) Uani d 1 . .
    H H12 0.5124 0.4947 0.3949 0.058 Uiso calc 1 . .
    C C6 0.58452(15) 0.6150(3) 0.4566(2) 0.0518(7) Uani d 1 . .
    H H9 0.6165 0.5570 0.4830 0.062 Uiso calc 1 . .
    C C7 0.59978(14) 0.7335(3) 0.47029(18) 0.0449(6) Uani d 1 . .
    H H6 0.6416 0.7570 0.5061 0.054 Uiso calc 1 . .
    C C8 0.47476(13) 0.6629(2) 0.36524(17) 0.0397(5) Uani d 1 . .
    C C9 0.40503(15) 0.6364(3) 0.3091(2) 0.0587(8) Uani d 1 . .
    H H8 0.3659 0.6395 0.3460 0.088 Uiso calc 1 . .
    H H14 0.4072 0.5570 0.2832 0.088 Uiso calc 1 . .
    H H15 0.3971 0.6956 0.2621 0.088 Uiso calc 1 . .
    C C10 0.55186(12) 0.8210(2) 0.42989(15) 0.0337(5) Uani d 1 . .
loop_
    _atom_site_aniso_label
    _atom_site_aniso_U_11
    _atom_site_aniso_U_22
    _atom_site_aniso_U_33
    _atom_site_aniso_U_12
    _atom_site_aniso_U_13
    _atom_site_aniso_U_23
    Cr1 0.02305(19) 0.01884(19) 0.02292(19) 0.00059(11) -0.00543(12) 0.00012(10)
    O1 0.0281(7) 0.0301(7) 0.0279(7) -0.0021(6) -0.0021(6) -0.0019(6)
    O2 0.0400(8) 0.0271(8) 0.0304(8) 0.0037(6) 0.0047(6) 0.0027(6)
    O3 0.0260(7) 0.0220(7) 0.0278(7) -0.0003(5) -0.0059(5) -0.0012(5)
    O4 0.0305(8) 0.0311(8) 0.0302(8) -0.0023(6) -0.0088(6) -0.0015(6)
    O5 0.0329(7) 0.0200(6) 0.0317(7) 0.0001(6) -0.0071(6) -0.0014(5)
    O6 0.0272(7) 0.0228(7) 0.0330(7) 0.0015(6) -0.0062(6) 0.0006(6)
    O7 0.0356(8) 0.0361(8) 0.0377(8) 0.0107(7) -0.0152(7) -0.0085(7)
    O8 0.0545(10) 0.0220(7) 0.0333(8) 0.0083(7) -0.0054(7) 0.0007(6)
    O9 0.0468(10) 0.0309(9) 0.0602(11) 0.0099(7) -0.0058(8) 0.0134(8)
    O10 0.0261(7) 0.0521(10) 0.0359(8) 0.0011(7) -0.0087(6) 0.0098(7)
    O11 0.0649(12) 0.0413(10) 0.0375(9) -0.0201(9) 0.0042(8) 0.0002(7)
    N1 0.0279(9) 0.0289(9) 0.0396(10) 0.0063(7) -0.0012(7) 0.0018(7)
    N2 0.0462(12) 0.0356(10) 0.0534(12) -0.0063(9) -0.0005(9) -0.0046(9)
    C1 0.0270(9) 0.0249(10) 0.0214(9) 0.0032(7) -0.0002(7) -0.0016(7)
    C2 0.0229(9) 0.0371(11) 0.0240(9) 0.0005(8) 0.0003(7) 0.0042(8)
    C3 0.0316(10) 0.0229(9) 0.0215(9) 0.0017(7) 0.0015(7) -0.0015(7)
    C4 0.0264(10) 0.0280(10) 0.0312(10) 0.0029(8) 0.0005(8) 0.0053(8)
    C5 0.0487(15) 0.0287(11) 0.0673(17) 0.0031(11) 0.0094(13) 0.0012(11)
    C6 0.0435(14) 0.0473(14) 0.0639(17) 0.0152(12) 0.0029(12) 0.0120(13)
    C7 0.0331(12) 0.0506(15) 0.0486(14) 0.0068(10) -0.0061(11) 0.0036(11)
    C8 0.0338(11) 0.0353(12) 0.0509(14) -0.0016(9) 0.0087(10) -0.0066(10)
    C9 0.0378(13) 0.0634(19) 0.0733(19) -0.0083(13) -0.0011(13) -0.0253(15)
    C10 0.0295(10) 0.0381(12) 0.0334(11) 0.0027(9) 0.0028(8) 0.0033(9)
_geom_special_details
;
 All esds (except the esd in the dihedral angle between two l.s. planes)
 are estimated using the full covariance matrix.  The cell esds are taken
 into account individually in the estimation of esds in distances, angles
 and torsion angles; correlations between esds in cell parameters are only
 used when they are defined by crystal symmetry.  An approximate (isotropic)
 treatment of cell esds is used for estimating esds involving l.s. planes.
;
loop_
    _geom_bond_atom_site_label_1
    _geom_bond_atom_site_label_2
    _geom_bond_site_symmetry_2
    _geom_bond_distance
    _geom_bond_publ_flag
    Cr1 O6 . 1.9493(15) ?
    Cr1 O3 . 1.9626(14) ?
    Cr1 O4 . 1.9695(15) ?
    Cr1 O5 . 1.9778(15) ?
    Cr1 O2 . 1.9830(15) ?
    Cr1 O1 . 2.0080(15) ?
    O1 H3 . 0.8300 ?
    O1 H4 . 0.8300 ?
    O2 H2 . 0.8299 ?
    O2 H10 . 0.8300 ?
    O3 C1 . 1.270(2) ?
    O4 C2 . 1.274(3) ?
    O5 C3 . 1.267(2) ?
    O6 C4 . 1.289(2) ?
    O7 C1 . 1.226(2) ?
    O8 C3 . 1.229(2) ?
    O9 C4 . 1.216(3) ?
    O10 C2 . 1.231(2) ?
    O11 H1 . 0.8299 ?
    O11 H11 . 0.8301 ?
    N1 C10 . 1.346(3) ?
    N1 C8 . 1.357(3) ?
    N1 H7 . 0.9300 ?
    N2 C10 . 1.328(3) ?
    N2 H5 . 0.9300 ?
    N2 H13 . 0.9300 ?
    C1 C3 . 1.550(3) ?
    C2 C4 . 1.551(3) ?
    C5 C8 . 1.375(4) ?
    C5 C6 . 1.397(4) ?
    C5 H12 . 0.9300 ?
    C6 C7 . 1.348(4) ?
    C6 H9 . 0.9300 ?
    C7 C10 . 1.404(3) ?
    C7 H6 . 0.9300 ?
    C8 C9 . 1.494(4) ?
    C9 H8 . 0.9600 ?
    C9 H14 . 0.9600 ?
    C9 H15 . 0.9600 ?
loop_
    _geom_angle_atom_site_label_1
    _geom_angle_atom_site_label_2
    _geom_angle_atom_site_label_3
    _geom_angle_site_symmetry_1
    _geom_angle_site_symmetry_3
    _geom_angle
    _geom_angle_publ_flag
    O6 Cr1 O3 . . 94.05(6) ?
    O6 Cr1 O4 . . 82.49(6) ?
    O3 Cr1 O4 . . 175.08(6) ?
    O6 Cr1 O5 . . 175.89(6) ?
    O3 Cr1 O5 . . 82.57(6) ?
    O4 Cr1 O5 . . 101.03(6) ?
    O6 Cr1 O2 . . 89.09(6) ?
    O3 Cr1 O2 . . 90.87(7) ?
    O4 Cr1 O2 . . 92.56(7) ?
    O5 Cr1 O2 . . 88.63(6) ?
    O6 Cr1 O1 . . 92.26(6) ?
    O3 Cr1 O1 . . 87.62(6) ?
    O4 Cr1 O1 . . 89.03(6) ?
    O5 Cr1 O1 . . 89.94(6) ?
    O2 Cr1 O1 . . 178.04(6) ?
    Cr1 O1 H3 . . 110.3 ?
    Cr1 O1 H4 . . 111.5 ?
    H3 O1 H4 . . 102.5 ?
    Cr1 O2 H2 . . 114.5 ?
    Cr1 O2 H10 . . 118.3 ?
    H2 O2 H10 . . 107.0 ?
    C1 O3 Cr1 . . 114.35(12) ?
    C2 O4 Cr1 . . 114.29(13) ?
    C3 O5 Cr1 . . 114.03(12) ?
    C4 O6 Cr1 . . 115.59(13) ?
    H1 O11 H11 . . 111.1 ?
    C10 N1 C8 . . 124.6(2) ?
    C10 N1 H7 . . 113.7 ?
    C8 N1 H7 . . 121.7 ?
    C10 N2 H5 . . 116.8 ?
    C10 N2 H13 . . 123.8 ?
    H5 N2 H13 . . 119.3 ?
    O7 C1 O3 . . 126.18(18) ?
    O7 C1 C3 . . 119.34(17) ?
    O3 C1 C3 . . 114.48(16) ?
    O10 C2 O4 . . 125.7(2) ?
    O10 C2 C4 . . 119.50(19) ?
    O4 C2 C4 . . 114.82(16) ?
    O8 C3 O5 . . 126.40(19) ?
    O8 C3 C1 . . 119.36(18) ?
    O5 C3 C1 . . 114.24(16) ?
    O9 C4 O6 . . 125.5(2) ?
    O9 C4 C2 . . 121.83(19) ?
    O6 C4 C2 . . 112.65(17) ?
    C8 C5 C6 . . 118.9(2) ?
    C8 C5 H12 . . 120.6 ?
    C6 C5 H12 . . 120.6 ?
    C7 C6 C5 . . 121.7(2) ?
    C7 C6 H9 . . 119.1 ?
    C5 C6 H9 . . 119.1 ?
    C6 C7 C10 . . 119.2(2) ?
    C6 C7 H6 . . 120.4 ?
    C10 C7 H6 . . 120.4 ?
    N1 C8 C5 . . 118.0(2) ?
    N1 C8 C9 . . 116.9(2) ?
    C5 C8 C9 . . 125.1(2) ?
    C8 C9 H8 . . 109.5 ?
    C8 C9 H14 . . 109.5 ?
    H8 C9 H14 . . 109.5 ?
    C8 C9 H15 . . 109.5 ?
    H8 C9 H15 . . 109.5 ?
    H14 C9 H15 . . 109.5 ?
    N2 C10 N1 . . 118.7(2) ?
    N2 C10 C7 . . 123.7(2) ?
    N1 C10 C7 . . 117.6(2) ?
loop_
    _geom_torsion_atom_site_label_1
    _geom_torsion_atom_site_label_2
    _geom_torsion_atom_site_label_3
    _geom_torsion_atom_site_label_4
    _geom_torsion_site_symmetry_1
    _geom_torsion_site_symmetry_2
    _geom_torsion_site_symmetry_3
    _geom_torsion_site_symmetry_4
    _geom_torsion
    _geom_torsion_publ_flag
    Cr1 O3 C1 O7 . . . . -177.14(17) ?
    Cr1 O3 C1 C3 . . . . 3.0(2) ?
    Cr1 O4 C2 O10 . . . . 176.81(17) ?
    Cr1 O4 C2 C4 . . . . -2.0(2) ?
    Cr1 O5 C3 O8 . . . . -173.21(18) ?
    Cr1 O5 C3 C1 . . . . 6.1(2) ?
    O7 C1 C3 O8 . . . . -6.7(3) ?
    O3 C1 C3 O8 . . . . 173.12(19) ?
    O7 C1 C3 O5 . . . . 173.94(18) ?
    O3 C1 C3 O5 . . . . -6.2(2) ?
    Cr1 O6 C4 O9 . . . . 175.95(19) ?
    Cr1 O6 C4 C2 . . . . -4.4(2) ?
    O10 C2 C4 O9 . . . . 5.1(3) ?
    O4 C2 C4 O9 . . . . -176.0(2) ?
    O10 C2 C4 O6 . . . . -174.65(18) ?
    O4 C2 C4 O6 . . . . 4.3(3) ?
    C8 C5 C6 C7 . . . . -0.3(4) ?
    C5 C6 C7 C10 . . . . -0.5(4) ?
    C10 N1 C8 C5 . . . . -1.4(4) ?
    C10 N1 C8 C9 . . . . 178.2(2) ?
    C6 C5 C8 N1 . . . . 1.2(4) ?
    C6 C5 C8 C9 . . . . -178.4(3) ?
    C8 N1 C10 N2 . . . . -179.0(2) ?
    C8 N1 C10 C7 . . . . 0.7(4) ?
    C6 C7 C10 N2 . . . . -180.0(2) ?
    C6 C7 C10 N1 . . . . 0.3(4) ?
loop_
    _geom_hbond_atom_site_label_D
    _geom_hbond_atom_site_label_H
    _geom_hbond_atom_site_label_A
    _geom_hbond_site_symmetry_A
    _geom_hbond_distance_DH
    _geom_hbond_distance_HA
    _geom_hbond_distance_DA
    _geom_hbond_angle_DHA
    O1 H3 O7 7 0.83 1.82 2.643(2) 171
    O1 H4 O10 2_655 0.83 1.87 2.681(2) 165
    O2 H2 O11 4 0.83 1.78 2.611(2) 173
    O2 H10 O8 4_545 0.83 1.85 2.675(2) 172
    N1 H7 O9 1_565 0.93 1.90 2.829(2) 174
    N2 H5 O7 8_566 0.93 2.16 2.928(3) 139
    N2 H13 O10 1_565 0.93 2.08 2.976(3) 162
    C9 H8 O3 4 0.96 2.56 3.405(3) 147
    C9 H14 O5 . 0.96 2.64 3.277(3) 124
    O11 H1 O8 7 0.83 2.17 2.983(2) 167
    O11 H11 O6 . 0.83 2.03 2.845(2) 169
data_New_Global_Publ_Block
_journal_date_recd_electronic     2013-07-16
_journal_date_accepted     2013-08-07
_journal_name_full     'Acta Crystallographica, Section E'
_journal_year     2013
_journal_volume     69
_journal_issue      9
_journal_page_first     m489
_journal_page_last     m490
_journal_paper_category     QM
_journal_paper_doi     10.1107/S1600536813022058
_journal_coeditor_code     MW2113
_publ_contact_author_name     'Professor M. F. Zid'
_publ_contact_author_address
;
Laboratoire de mat\'eriaux et Cristallochimie
D\'epartement de Chimie
Facult\'e des Sciences
2092 El Manar, Tunis
Tunisia
;
_publ_contact_author_email     'faouzi.zid@fst.rnu.tn'
_publ_contact_author_fax     '216 71 88 34 24'
_publ_contact_author_phone     '216 71 87 26 00'
_publ_section_title
;
2-Amino-6-methylpyridinium <i>trans</i>-diaquadioxalatochromate(III)
monohydrate
;
loop_
    _publ_author_name
    _publ_author_address
    'Dridi, Rihab'
;
Laboratoire de Mat\'eriaux et Cristallochimie
D\'epartement de Chimie
Facult\'e des Sciences
2092 El Manar, Tunis
Tunisia
;
    'Namouchi Cherni, Saoussen'
;
Laboratoire de Mat\'eriaux et Cristallochimie
D\'epartement de Chimie
Facult\'e des Sciences
2092 El Manar, Tunis
Tunisia
;
    'Zid, Mohamed Faouzi '
;
Laboratoire de Mat\'eriaux et Cristallochimie
D\'epartement de Chimie
Facult\'e des Sciences
2092 El Manar, Tunis
Tunisia
;
    'Driss, Ahmed'
;
Laboratoire de Mat\'eriaux et Cristallochimie
D\'epartement de Chimie
Facult\'e des Sciences
2092 El Manar, Tunis
Tunisia
;
_iucr_refine_instructions_details
;
TITL I         C 2/c        R = 0.04
CELL  0.71073   18.5720   11.0250   14.9750    90.000    96.280    90.000
ZERR        8    0.0030    0.0030    0.0020     0.000     0.010     0.000
LATT   7
SYMM             - X ,              Y ,    0.50000 - Z
SFAC  C  H Cr  N  O
UNIT    80  120   8  16  88
TEMP    25
L.S. 5
FMAP 2
PLAN 5
ACTA
BOND $H
CONF
EQIV $1 -x+1/2, -y+1/2, -z
HTAB O1 O7_$1
EQIV $2 -x+1, y, -z+1/2
HTAB O1 O10_$2
EQIV $3 -x+1/2, y+1/2, -z+1/2
HTAB O2 O11_$3
EQIV $4 -x+1/2, y-1/2, -z+1/2
HTAB O2 O8_$4
EQIV $5 x, y+1, z
HTAB N1 O9_$5
EQIV $6 x+1/2, -y+3/2, z+1/2
HTAB N2 O7_$6
HTAB N2 O10_$5
HTAB C9 O3_$3
HTAB C9 O5
HTAB O11 O8_$1
HTAB O11 O6
OMIT -2 0 2
MPLA 4 O5 O2 O1 O6 Cr1 O3 O4
MPLA 4 O3 O2 O4 O1 Cr1 O5 O6
MPLA 4 O3 O5 O6 O4 Cr1 O2 O1
EQIV  $7 1-X,1-Y,1-Z
MPLA 6 N1 C10 C7 C6 C8 C5
MPLA 6 N1_$7 C10_$7 C7_$7 C6_$7 C8_$7 C5_$7
WGHT    0.067700    2.223900
FVAR      10.01902
CR1   3    0.322546    0.277460    0.198392    11.00000    0.02305    0.01884 =
         0.02292    0.00012   -0.00543    0.00059
O1    5    0.386824    0.291432    0.099431    11.00000    0.02806    0.03007 =
         0.02789   -0.00190   -0.00209   -0.00206
AFIX   3
H3    2    0.371984    0.246582    0.056831    11.00000   -1.50000
H4    2    0.427884    0.263942    0.115011    11.00000   -1.50000
AFIX   0
O2    5    0.256545    0.267073    0.293636    11.00000    0.04005    0.02713 =
         0.03043    0.00271    0.00468    0.00370
AFIX   3
H2    2    0.258655    0.325953    0.328356    11.00000   -1.50000
H10   2    0.257845    0.204973    0.325106    11.00000   -1.50000
AFIX   0
O3    5    0.240527    0.260146    0.104860    11.00000    0.02598    0.02198 =
         0.02780   -0.00121   -0.00585   -0.00035
O4    5    0.409284    0.284511    0.286559    11.00000    0.03048    0.03105 =
         0.03023   -0.00150   -0.00884   -0.00233
O5    5    0.298129    0.451597    0.185009    11.00000    0.03285    0.02000 =
         0.03170   -0.00139   -0.00706    0.00007
O6    5    0.339212    0.103319    0.209912    11.00000    0.02720    0.02278 =
         0.03299    0.00058   -0.00617    0.00155
O7    5    0.157034    0.371301    0.024252    11.00000    0.03556    0.03609 =
         0.03766   -0.00846   -0.01524    0.01065
O8    5    0.226816    0.574973    0.096915    11.00000    0.05450    0.02203 =
         0.03333    0.00074   -0.00538    0.00825
O9    5    0.409142   -0.032557    0.287785    11.00000    0.04684    0.03089 =
         0.06023    0.01342   -0.00583    0.00991
O10   5    0.490999    0.163632    0.361444    11.00000    0.02608    0.05211 =
         0.03592    0.00983   -0.00874    0.00113
O11   5    0.247417   -0.050939    0.095475    11.00000    0.06486    0.04126 =
         0.03752    0.00020    0.00420   -0.02011
AFIX   3
H1    2    0.260967   -0.062039    0.045105    11.00000   -1.50000
H11   2    0.272497    0.001521    0.123875    11.00000   -1.50000
AFIX   0
N1    4    0.492181    0.781350    0.379251    11.00000    0.02787    0.02889 =
         0.03964    0.00179   -0.00120    0.00632
AFIX   3
H7    2    0.463151    0.843380    0.353161    11.00000   -1.20000
AFIX   0
N2    4    0.562105    0.939766    0.439280    11.00000    0.04616    0.03556 =
         0.05340   -0.00458   -0.00053   -0.00627
AFIX   3
H5    2    0.600235    0.964566    0.480701    11.00000   -1.20000
H13   2    0.532045    0.997846    0.409600    11.00000   -1.20000
AFIX   0
C1    1    0.210546    0.359611    0.079191    11.00000    0.02703    0.02487 =
         0.02140   -0.00158   -0.00016    0.00321
C2    1    0.435520    0.181226    0.310240    11.00000    0.02285    0.03705 =
         0.02402    0.00416    0.00032    0.00046
C3    1    0.247484    0.474072    0.123497    11.00000    0.03157    0.02287 =
         0.02146   -0.00146    0.00152    0.00173
C4    1    0.392477    0.071282    0.267531    11.00000    0.02644    0.02804 =
         0.03119    0.00527    0.00046    0.00287
C5    1    0.521961    0.576842    0.403792    11.00000    0.04872    0.02867 =
         0.06728    0.00117    0.00937    0.00310
AFIX  43
H12   2    0.512398    0.494676    0.394850    11.00000   -1.20000
AFIX   0
C6    1    0.584518    0.614952    0.456615    11.00000    0.04346    0.04734 =
         0.06392    0.01200    0.00289    0.01521
AFIX  43
H9    2    0.616470    0.557048    0.483040    11.00000   -1.20000
AFIX   0
C7    1    0.599784    0.733490    0.470291    11.00000    0.03312    0.05064 =
         0.04861    0.00357   -0.00606    0.00682
AFIX  43
H6    2    0.641554    0.757007    0.506051    11.00000   -1.20000
AFIX   0
C8    1    0.474761    0.662864    0.365236    11.00000    0.03381    0.03525 =
         0.05088   -0.00660    0.00874   -0.00161
C9    1    0.405026    0.636371    0.309107    11.00000    0.03779    0.06338 =
         0.07327   -0.02533   -0.00107   -0.00833
AFIX 137
H8    2    0.365914    0.639491    0.345987    11.00000   -1.50000
H14   2    0.407212    0.556991    0.283194    11.00000   -1.50000
H15   2    0.397132    0.695603    0.262066    11.00000   -1.50000
AFIX   0
C10   1    0.551858    0.821011    0.429894    11.00000    0.02951    0.03807 =
         0.03340    0.00328    0.00281    0.00266
HKLF 4
REM  I         C 2/c        R = 0.04
REM R1 =  0.0398 for    2896 Fo > 4sig(Fo)  and  0.0468 for all    3312 data
REM    218 parameters refined using      0 restraints
END
WGHT      0.0680      2.2232
REM Highest difference peak  0.656,  deepest hole -0.447,  1-sigma level  0.098
Q1    1   0.3187  0.2779  0.0553  11.00000  0.05    0.66
Q2    1   0.3226  0.2809  0.3423  11.00000  0.05    0.64
Q3    1   0.6770  0.7257  0.4415  11.00000  0.05    0.49
Q4    1   0.3214  0.7242  0.3391  11.00000  0.05    0.47
Q5    1   0.2576  0.2647  0.2505  11.00000  0.05    0.47
;
