# Supplementary material for: 2-Amino-6-methyl­pyridinium trans-di­aqua­dioxalatochromate(III) monohydrate
Source: Acta Crystallogr Sect E Struct Rep Online. 2013 Aug 10;69(Pt 9):m489–90. doi: 10.1107/S1600536813022058 (PMC3884382; doi:10.1107/S1600536813022058)
Supplement: Supplementary file 2 [file e-69-0m489-Isup2.hkl]

#
# h,k,l, Fc-squared, Fo-squared, sigma(Fo-squared), status flag
#
data_I
_shelx_title ' I         C 2/c        R = 0.04'
_shelx_refln_list_code          4
_shelx_F_calc_maximum      883.46
_exptl_crystal_F_000      1608.00
_reflns_d_resolution_high  0.7836

loop_
 _space_group_symop_operation_xyz
 'x, y, z'
 '-x, y, -z+1/2'
 'x+1/2, y+1/2, z'
 '-x+1/2, y+1/2, -z+1/2'
 '-x, -y, -z'
 'x, -y, z-1/2'
 '-x+1/2, -y+1/2, -z'
 'x+1/2, -y+1/2, z-1/2'

_cell_length_a    18.5720
_cell_length_b    11.0250
_cell_length_c    14.9750
_cell_angle_alpha  90.000
_cell_angle_beta   96.280
_cell_angle_gamma  90.000

_shelx_F_squared_multiplier     1.000

loop_
 _refln_index_h
 _refln_index_k
 _refln_index_l
 _refln_F_squared_calc
 _refln_F_squared_meas
 _refln_F_squared_sigma
 _refln_observed_status
   2   0   0      12828.94      14704.45       625.72 o
   4   0   0      10469.15      11831.15       217.61 o
   6   0   0      16739.77      19146.02       436.16 o
   8   0   0       1636.56       1978.47        39.30 o
  10   0   0       1992.40       2299.86        32.35 o
  12   0   0      39916.19      43106.68       664.53 o
  14   0   0      12540.76      12787.82        91.41 o
  16   0   0        503.49        517.41        31.59 o
  18   0   0        678.16        607.60        30.14 o
  20   0   0         43.64         47.20        16.62 o
  22   0   0          4.66         35.13        12.21 o
   1   1   0       8195.21       8949.43       274.04 o
   3   1   0       1013.13       1434.35        43.79 o
   5   1   0        333.70        389.90        11.22 o
   7   1   0         89.31        125.93         6.90 o
   9   1   0        566.96        689.64        19.14 o
  11   1   0       2062.46       2309.07        33.96 o
  13   1   0       5134.48       5785.17       112.60 o
  15   1   0         74.34         85.80         6.64 o
  17   1   0        555.55        552.41        17.81 o
  19   1   0       1587.86       1620.71        61.07 o
  21   1   0          0.62         29.44        11.31 o
  23   1   0         63.50         52.04        11.07 o
   0   2   0      65079.60      70364.73       548.10 o
   2   2   0        482.91        579.76        11.54 o
   4   2   0       1912.09       1995.85        31.68 o
   6   2   0      12493.22      13560.16       340.28 o
   8   2   0        214.73        103.93         6.87 o
  10   2   0        758.08        796.46        27.76 o
  12   2   0       8157.29       8928.31        74.18 o
  14   2   0       7505.06       8474.76        79.52 o
  16   2   0       2524.12       2782.21       116.70 o
  18   2   0       1012.42       1075.46        56.50 o
  20   2   0        974.09       1180.62        40.78 o
  22   2   0       1456.29       1585.65        50.21 o
   1   3   0       1862.90       1962.40        34.33 o
   3   3   0       9369.74       9822.07       173.90 o
   5   3   0      30246.44      39075.77       991.99 o
   7   3   0       3661.21       4675.92        84.18 o
   9   3   0        133.98        193.10         9.88 o
  11   3   0       6688.16       7618.39       212.70 o
  13   3   0       2320.97       2592.18        44.03 o
  15   3   0       6271.35       6689.94        76.19 o
  17   3   0         36.41         60.21        18.04 o
  19   3   0       2473.61       2732.30       176.81 o
  21   3   0          4.64         15.49        18.99 o
  23   3   0        313.37        334.51        19.03 o
   0   4   0      27195.24      29323.69       132.38 o
   2   4   0      19247.29      21439.70       544.34 o
   4   4   0       2701.47       3242.70        47.16 o
   6   4   0       6995.21       8555.23       147.30 o
   8   4   0        216.15        406.42        27.41 o
  10   4   0        390.44        478.97        45.62 o
  12   4   0       4627.79       5121.96       231.77 o
  14   4   0      10877.19      12480.61       522.65 o
  16   4   0       5492.14       6225.32        79.03 o
  18   4   0        135.89        166.95        12.28 o
  20   4   0        202.52        209.68        17.72 o
  22   4   0        852.24        842.67        39.98 o
   1   5   0       1886.70       1924.18        28.28 o
   3   5   0      61248.79      74574.28      2605.87 o
   5   5   0       1161.33       1112.94        23.34 o
   7   5   0        109.78         92.22        13.33 o
   9   5   0       1856.96       1814.14        34.09 o
  11   5   0       2094.21       2357.84        52.34 o
  13   5   0        644.41        730.69        27.92 o
  15   5   0       5666.19       6248.80       309.79 o
  17   5   0       1249.73       1473.99        42.03 o
  19   5   0         43.02         49.04        17.55 o
  21   5   0        316.51        302.32        18.60 o
   0   6   0      22562.09      26439.20       158.24 o
   2   6   0      20786.74      24820.91       395.58 o
   4   6   0         30.67         14.91        12.25 o
   6   6   0        216.76        246.50        28.86 o
   8   6   0          7.84         50.12         5.85 o
  10   6   0        136.59        137.00        16.94 o
  12   6   0       3149.38       3415.26       113.06 o
  14   6   0       3603.27       4056.97        72.89 o
  16   6   0         54.96         56.64        17.04 o
  18   6   0         61.70         67.08        19.39 o
  20   6   0        304.89        322.65        18.71 o
   1   7   0       4014.20       4325.98        50.27 o
   3   7   0      16219.63      18524.10       105.11 o
   5   7   0       3292.41       3397.58        60.88 o
   7   7   0        103.46        131.47         7.81 o
   9   7   0       2820.19       2984.07        81.33 o
  11   7   0       5922.88       6730.83       176.77 o
  13   7   0       1110.88       1335.01        39.68 o
  15   7   0        478.09        569.58        28.99 o
  17   7   0        249.32        344.94        30.92 o
  19   7   0        350.28        427.67        49.52 o
   0   8   0        218.09        312.75        23.39 o
   2   8   0       3276.82       3430.11        49.57 o
   4   8   0        705.51        743.30        27.64 o
   6   8   0        769.60        811.79        27.54 o
   8   8   0         36.32         35.82        12.40 o
  10   8   0        354.66        323.82        17.71 o
  12   8   0       2388.05       2682.76       199.57 o
  14   8   0        235.68        274.42        15.85 o
  16   8   0        362.33        422.15        22.25 o
  18   8   0        230.13        253.84        15.57 o
   1   9   0       4854.41       5168.41        66.37 o
   3   9   0       3228.14       3582.92        55.79 o
   5   9   0        527.13        526.58        24.23 o
   7   9   0       2019.60       2037.12        45.19 o
   9   9   0        927.18        968.18        48.13 o
  11   9   0       3647.89       4181.63       158.99 o
  13   9   0        365.50        386.68        26.13 o
  15   9   0        534.60        625.16        33.52 o
  17   9   0       2571.99       3032.65        79.55 o
   0  10   0       1107.93       1182.56        52.88 o
   2  10   0        914.34        969.52        32.90 o
   4  10   0       2689.49       3023.46        55.11 o
   6  10   0       1231.24       1279.22        38.00 o
   8  10   0        382.27        419.30        21.34 o
  10  10   0          8.42         34.67        14.59 o
  12  10   0        186.08        231.23        45.44 o
  14  10   0         10.12         34.99        31.26 o
  16  10   0         16.80         38.44        14.89 o
   1  11   0       1214.18       1359.66        40.74 o
   3  11   0       4861.24       5485.14        78.47 o
   5  11   0        608.60        787.45        52.50 o
   7  11   0        509.93        518.70        39.86 o
   9  11   0       1467.43       1559.16        47.56 o
  11  11   0       1947.03       2046.99        54.17 o
  13  11   0        317.78        342.24        41.20 o
   0  12   0       1444.61       1526.86        64.66 o
   2  12   0        567.72        655.43        35.43 o
   4  12   0       1458.77       1540.62        74.88 o
   6  12   0        229.54        246.57        33.45 o
   8  12   0        729.85        794.62        37.49 o
  10  12   0        622.38        730.49        36.14 o
  12  12   0        314.47        364.62        22.65 o
   1  13   0        514.44        563.71        33.85 o
   3  13   0        585.93        593.33        27.57 o
   5  13   0        135.21        137.71        13.23 o
   7  13   0        193.01        225.39        14.90 o
   9  13   0       2224.71       2593.29        67.20 o
   0  14   0       1181.25       1167.32        66.33 o
   2  14   0         70.73         80.51        22.56 o
 -23   1   1         47.67         78.25        11.02 o
 -21   1   1        259.02        241.24        10.41 o
 -19   1   1         66.14         83.00        18.80 o
 -17   1   1       4879.50       4952.07       157.32 o
 -15   1   1       2621.87       2620.29        63.12 o
 -13   1   1        283.91        313.76        13.48 o
 -11   1   1      14085.45      15708.18       366.88 o
  -9   1   1       4079.71       3993.04       341.12 o
  -7   1   1       1735.77       1724.30        48.24 o
  -5   1   1       4668.63       5286.14       121.76 o
  -3   1   1     111639.52     117999.34      2893.45 o
  -1   1   1      38473.86      40659.59       881.92 o
   1   1   1         98.34        133.22         5.36 o
   3   1   1      23927.20      24847.91       583.17 o
   5   1   1      40662.86      44798.78      1048.49 o
   7   1   1       4277.83       4084.96        70.02 o
   9   1   1      10329.00      11640.14       147.04 o
  11   1   1       9252.77       9462.26       112.89 o
  13   1   1       1989.09       2059.65        26.81 o
  15   1   1        329.41        355.29        16.23 o
  17   1   1       5242.35       5196.10        92.17 o
  19   1   1       1494.67       1511.67        39.75 o
  21   1   1         45.36         38.90        11.98 o
  23   1   1       1336.19       1266.17        47.00 o
 -22   2   1        613.34        584.86        30.38 o
 -20   2   1          6.85         21.79        16.67 o
 -18   2   1        288.02        297.38        16.37 o
 -16   2   1         84.18         69.81         9.77 o
 -14   2   1       4036.81       4391.56       102.28 o
 -12   2   1          3.99         -3.43        11.41 o
 -10   2   1        644.32        728.19        19.89 o
  -8   2   1       5098.53       5976.06        53.04 o
  -6   2   1        476.47        474.71        35.64 o
  -4   2   1       8016.80       8179.53       221.56 o
  -2   2   1      22419.82      24820.91       864.64 o
   0   2   1        325.78        447.45        25.25 o
   2   2   1      17988.10      19737.47      1266.27 o
   4   2   1       1759.72       2206.63       172.03 o
   6   2   1       6547.38       8456.49       614.47 o
   8   2   1       1303.22       1406.11        78.15 o
  10   2   1        249.31        344.52        15.55 o
  12   2   1        253.33        349.35        17.51 o
  14   2   1         91.05        119.72        13.62 o
  16   2   1       2651.42       2815.44        52.55 o
  18   2   1       1625.78       1742.31       134.78 o
  20   2   1         21.72         36.78        19.08 o
  22   2   1         48.99         62.54        21.36 o
 -23   3   1       1605.81       1768.27        80.48 o
 -21   3   1        274.99        291.00        26.62 o
 -19   3   1        242.65        223.28        13.23 o
 -17   3   1       3623.08       3770.25        80.79 o
 -15   3   1       3830.62       3897.42       182.67 o
 -13   3   1         25.59         41.12        15.14 o
 -11   3   1       7914.60       8250.42       135.37 o
  -9   3   1       1886.10       1660.46        69.79 o
  -7   3   1       3829.22       4392.78       106.74 o
  -5   3   1       4086.45       4192.24        37.13 o
  -3   3   1       8713.89       8613.24       218.22 o
  -1   3   1      37831.89      43505.64      2389.31 o
   1   3   1        266.27        282.79        44.43 o
   3   3   1       1033.78        575.48        45.24 o
   5   3   1      20201.88      25757.73      2027.30 o
   7   3   1        415.66        492.02        15.71 o
   9   3   1      11637.59      12687.83       894.61 o
  11   3   1      11269.49      11741.60       780.86 o
  13   3   1       2918.07       2960.51       249.40 o
  15   3   1         10.84         31.34        13.51 o
  17   3   1         12.72         46.15        18.85 o
  19   3   1       6168.94       6263.26       291.91 o
  21   3   1        196.64        193.56        14.93 o
 -22   4   1        324.72        365.44        20.54 o
 -20   4   1        493.04        597.06        76.70 o
 -18   4   1       2630.95       2601.42        97.60 o
 -16   4   1        317.15        374.87        22.28 o
 -14   4   1       4090.49       4390.41       114.03 o
 -12   4   1       6412.91       6689.09        83.91 o
 -10   4   1          5.34          1.66         9.11 o
  -8   4   1       2902.00       3429.65        84.92 o
  -6   4   1       2240.91       2220.15        86.24 o
  -4   4   1       1499.99       1431.06        39.21 o
  -2   4   1        785.78        816.68        25.72 o
   0   4   1       9715.16       9860.08       415.98 o
   2   4   1       9628.16       9524.79       501.36 o
   4   4   1      11529.50      12066.20       689.15 o
   6   4   1       8075.29       8565.42       471.14 o
   8   4   1       6648.02       6910.05       443.51 o
  10   4   1        276.60        305.35        17.07 o
  12   4   1         50.50         41.15        11.92 o
  14   4   1       4058.57       4411.51       291.03 o
  16   4   1        156.14        205.04        12.99 o
  18   4   1        218.72        211.91        17.86 o
  20   4   1       1026.35       1054.19       191.30 o
  22   4   1        864.83        861.02       114.03 o
 -21   5   1        154.40        188.69        24.40 o
 -19   5   1         31.41         23.30        15.92 o
 -17   5   1       1057.08       1129.77        37.92 o
 -15   5   1       3716.42       3719.93        60.88 o
 -13   5   1       1027.82       1012.52        49.07 o
 -11   5   1       1071.42       1067.00        28.39 o
  -9   5   1       1981.07       1968.76        61.35 o
  -7   5   1        571.75        787.78        22.96 o
  -5   5   1       2028.30       2112.69        72.93 o
  -3   5   1      27858.28      30511.53      1175.56 o
  -1   5   1         20.69         57.95         4.91 o
   1   5   1       4797.31       4784.33       209.81 o
   3   5   1      20691.57      21485.11      1580.92 o
   5   5   1       6294.53       6255.16       439.03 o
   7   5   1       3937.64       4026.45       313.29 o
   9   5   1          6.95         18.42        14.83 o
  11   5   1       1093.51       1128.98       147.37 o
  13   5   1       4491.23       4564.12       543.96 o
  15   5   1          7.85          2.60        13.52 o
  17   5   1        191.21        175.44        22.36 o
  19   5   1        335.89        351.50        37.58 o
  21   5   1          0.09        -10.02        16.52 o
 -20   6   1        116.72         92.71        12.14 o
 -18   6   1         68.82         60.57        12.16 o
 -16   6   1         45.31         56.54        13.65 o
 -14   6   1       7984.84       7826.20       757.80 o
 -12   6   1       6692.44       6708.18       468.43 o
 -10   6   1         13.32          9.60        11.18 o
  -8   6   1        435.60        452.58        77.48 o
  -6   6   1       1586.63       1351.59       152.36 o
  -4   6   1       4715.43       4424.86       484.25 o
  -2   6   1        344.45        483.66        34.46 o
   0   6   1      73246.87      76233.48      6608.38 o
   2   6   1      29430.37      28317.60      3032.55 o
   4   6   1        988.90       1165.92       141.61 o
   6   6   1         16.76         71.22        20.66 o
   8   6   1       3123.22       2973.96       338.38 o
  10   6   1       4530.69       4518.04       621.73 o
  12   6   1       9224.24       9245.15      1204.53 o
  14   6   1       2271.50       2282.53       320.16 o
  16   6   1       1026.71       1019.24       138.67 o
  18   6   1          0.15         14.01        25.27 o
  20   6   1        691.79        680.72        43.53 o
 -19   7   1         54.14         48.14        17.61 o
 -17   7   1         11.77         42.33        14.00 o
 -15   7   1       2629.23       2540.84        91.87 o
 -13   7   1         25.57         22.58        23.64 o
 -11   7   1        220.65        226.45        35.20 o
  -9   7   1        661.83        593.94        45.74 o
  -7   7   1       2196.63       2120.35       190.23 o
  -5   7   1          2.55         -4.45        14.47 o
  -3   7   1       3852.05       3816.21       384.91 o
  -1   7   1       2665.42       2595.93       225.90 o
   1   7   1         30.98         25.60        11.96 o
   3   7   1        891.27        908.34       117.79 o
   5   7   1        137.10        170.14        18.53 o
   7   7   1        239.63        224.52        26.93 o
   9   7   1       4762.02       4522.63       719.46 o
  11   7   1       3544.09       3299.85       411.85 o
  13   7   1         11.04         -6.88        14.75 o
  15   7   1        656.52        647.49       111.85 o
  17   7   1        102.51         91.51        11.24 o
  19   7   1        576.07        532.02        85.81 o
 -18   8   1        303.28        296.14        16.91 o
 -16   8   1        116.28        105.84        16.36 o
 -14   8   1       3778.79       3667.28       330.51 o
 -12   8   1       1837.86       1788.92       253.72 o
 -10   8   1        105.33        122.68        15.10 o
  -8   8   1       1670.18       1723.76       164.91 o
  -6   8   1       2910.81       2525.49       247.50 o
  -4   8   1       2808.65       2608.65       287.76 o
  -2   8   1        202.93        229.31        30.51 o
   0   8   1       5750.08       5668.75       609.74 o
   2   8   1        301.78        252.74        32.96 o
   4   8   1       2550.52       2437.98       306.58 o
   6   8   1       5835.56       5661.58       832.46 o
   8   8   1        184.16        190.55        28.97 o
  10   8   1       1380.40       1461.22       150.51 o
  12   8   1       2553.24       2374.62       311.92 o
  14   8   1       1199.03       1209.59       236.59 o
  16   8   1       3679.67       3471.32       524.62 o
  18   8   1         62.13         34.91        19.51 o
 -17   9   1         20.30         31.18        17.84 o
 -15   9   1        932.61        912.51        84.83 o
 -13   9   1        165.41        140.62        55.57 o
 -11   9   1        527.16        531.35        64.41 o
  -9   9   1         11.65         27.75         9.19 o
  -7   9   1        758.35        716.77        74.41 o
  -5   9   1       5471.94       5312.97       518.42 o
  -3   9   1         10.05         23.19        12.25 o
  -1   9   1        217.36        249.15        40.60 o
   1   9   1       6776.46       6547.67       866.83 o
   3   9   1       2657.14       2563.95       318.69 o
   5   9   1          5.56         15.77        12.54 o
   7   9   1        167.29        158.42        17.41 o
   9   9   1        968.24        821.80       127.62 o
  11   9   1         48.58         55.48        16.31 o
  13   9   1         54.94         49.20        16.37 o
  15   9   1        116.30         97.43        11.64 o
  17   9   1          2.99        -19.13        20.08 o
 -16  10   1        266.35        298.21        17.25 o
 -14  10   1       4376.57       4199.26       435.42 o
 -12  10   1       6703.99       6356.06       593.00 o
 -10  10   1          0.86          1.43        23.57 o
  -8  10   1         62.34         42.73        14.49 o
  -6  10   1         25.59         46.49        16.63 o
  -4  10   1         71.32         64.17        10.29 o
  -2  10   1       3512.81       3276.50       428.23 o
   0  10   1      21520.27      21338.87      2614.05 o
   2  10   1        447.23        566.52        49.79 o
   4  10   1       1123.66        988.37        77.81 o
   6  10   1       1421.77       1383.80       148.13 o
   8  10   1       1355.12       1274.22       171.50 o
  10  10   1       1479.25       1411.43       190.49 o
  12  10   1        362.80        374.97        20.84 o
  14  10   1        712.46        850.55        59.62 o
  16  10   1        704.08        783.68        73.78 o
 -13  11   1          5.03        -16.63        45.69 o
 -11  11   1          1.85         56.78        15.78 o
  -9  11   1        331.83        317.76        19.02 o
  -7  11   1         63.95         53.70        11.10 o
  -5  11   1        144.66        138.13        10.87 o
  -3  11   1        344.65        387.89        19.27 o
  -1  11   1       1455.49       1353.86       182.37 o
   1  11   1        264.88        248.40        49.61 o
   3  11   1        641.44        652.54       114.24 o
   5  11   1        133.69        146.91        29.44 o
   7  11   1         58.07         38.44        17.74 o
   9  11   1       1290.48       1325.50       239.61 o
  11  11   1         67.09         49.82        19.60 o
  13  11   1        250.34        253.03        21.24 o
 -12  12   1       1230.72       1239.34       132.38 o
 -10  12   1        790.92        810.37       101.20 o
  -8  12   1       1191.48       1105.86       122.90 o
  -6  12   1       1877.75       1892.48       198.70 o
  -4  12   1        169.75        195.94        41.45 o
  -2  12   1        959.89        899.03        78.42 o
   0  12   1       4042.07       3859.64       424.26 o
   2  12   1       2831.26       2873.97       342.48 o
   4  12   1        168.20        128.33        37.56 o
   6  12   1       1262.68       1199.93       174.88 o
   8  12   1       1737.32       1766.70       280.07 o
  10  12   1        152.56        169.48        13.24 o
  12  12   1        730.89        729.21       178.83 o
  -9  13   1        282.10        330.75        20.63 o
  -7  13   1         31.48         18.82        16.94 o
  -5  13   1        162.86        163.24        12.11 o
  -3  13   1        396.77        321.20        51.07 o
  -1  13   1        443.69        415.40        36.68 o
   1  13   1         39.64         45.16        16.34 o
   3  13   1       1540.55       1560.63       135.94 o
   5  13   1        785.51        698.04        56.29 o
   7  13   1        946.01        950.32       139.82 o
  -2  14   1        332.90        377.25        46.89 o
   0  14   1        365.68        352.95        21.76 o
 -22   0   2         53.34         50.24        17.68 o
 -20   0   2        385.86        378.87        51.24 o
 -18   0   2         14.95          1.79        14.00 o
 -16   0   2        665.34        669.82        77.26 o
 -14   0   2      27898.38      29385.36      1455.04 o
 -12   0   2      24224.99      24699.11      1257.62 o
 -10   0   2       2933.53       2997.09       156.15 o
  -8   0   2          3.39          2.74        10.06 o
  -6   0   2        412.48        410.15        12.18 o
  -4   0   2      22812.15      25900.04      1529.37 o
   0   0   2      35822.87      35591.38      1378.12 o
   2   0   2      34116.45      33387.70       278.72 o
   4   0   2         42.74        210.03        11.85 o
   6   0   2       8618.83       8755.76        52.64 o
   8   0   2      35746.24      36795.60       366.43 o
  10   0   2      44047.82      50472.30       699.90 o
  12   0   2        910.22        995.88        26.45 o
  14   0   2         61.21         77.94        20.88 o
  16   0   2       4082.14       4286.24        62.56 o
  18   0   2         10.83         17.61        24.58 o
  20   0   2        977.19        881.73        35.77 o
  22   0   2       3041.08       2988.44        66.18 o
 -23   1   2         14.32         22.43        21.65 o
 -21   1   2         65.07         33.95        13.39 o
 -19   1   2         45.11         52.38        12.91 o
 -17   1   2        243.19        220.57         9.45 o
 -15   1   2       1403.79       1432.51        50.62 o
 -13   1   2          1.79         -3.80         8.74 o
 -11   1   2        847.91        732.87        17.38 o
  -9   1   2       3321.76       3305.32        83.83 o
  -7   1   2       1684.43       1838.46        52.78 o
  -5   1   2      14391.98      15971.93       534.53 o
  -3   1   2       9288.18       9704.00       287.68 o
  -1   1   2       6998.00       6845.18       158.96 o
   1   1   2      16884.11      17414.81        94.13 o
   3   1   2          9.34         20.37         2.35 o
   5   1   2       9201.27       9471.15        62.83 o
   7   1   2       2032.10       2014.72        19.84 o
   9   1   2          1.09         24.29         5.16 o
  11   1   2       6940.80       7146.25       118.77 o
  13   1   2        306.69        324.31        11.46 o
  15   1   2          0.02         -5.79         9.23 o
  17   1   2         54.12         61.73        14.05 o
  19   1   2         53.12         51.74         8.50 o
  21   1   2          6.92         16.92        15.31 o
  23   1   2         34.53         16.63        18.62 o
 -22   2   2          0.97          5.06        15.89 o
 -20   2   2       2797.60       2653.15        59.94 o
 -18   2   2         71.39         84.25        13.62 o
 -16   2   2        496.80        498.81        24.35 o
 -14   2   2       5491.59       5359.55       257.40 o
 -12   2   2      14008.58      13803.96       578.15 o
 -10   2   2      14061.12      14346.47       921.88 o
  -8   2   2       5994.40       5894.88       306.22 o
  -6   2   2       1519.94       1708.02        64.55 o
  -4   2   2         14.20        135.54       124.29 o
  -2   2   2        271.39        277.57         8.72 o
   0   2   2      15497.01      14486.75       296.50 o
   2   2   2      24529.81      24067.82       395.92 o
   4   2   2      25602.06      25462.65       191.10 o
   6   2   2      16264.23      16569.35       308.87 o
   8   2   2       3557.29       2912.77       111.65 o
  10   2   2        622.58        622.41        28.12 o
  12   2   2       1690.15       1623.03        33.75 o
  14   2   2        687.38        786.54        32.49 o
  16   2   2      12187.82      12400.81       446.22 o
  18   2   2         48.59         42.81        17.69 o
  20   2   2       1278.53       1174.55        53.58 o
  22   2   2       2704.12       2480.19        63.42 o
 -23   3   2        726.03        678.91        31.62 o
 -21   3   2        135.32        152.89        12.30 o
 -19   3   2       1019.54        979.44        49.74 o
 -17   3   2        261.33        248.92        14.51 o
 -15   3   2       2955.34       2673.69        86.44 o
 -13   3   2         94.57         98.22        10.46 o
 -11   3   2       1780.67       1789.80       160.05 o
  -9   3   2        663.60        669.49        19.76 o
  -7   3   2        909.08        793.16        46.20 o
  -5   3   2        989.73       1258.95        99.93 o
  -3   3   2       8229.91       7843.58       457.70 o
  -1   3   2      12064.29      11893.02       603.35 o
   1   3   2        426.08        600.70        18.53 o
   3   3   2       6214.70       5744.23        62.60 o
   5   3   2       1510.90       1255.44        21.68 o
   7   3   2        905.04        833.56        20.60 o
   9   3   2        280.41        270.33        19.34 o
  11   3   2       1932.02       1690.22        49.70 o
  13   3   2         73.63         94.05        10.04 o
  15   3   2        994.70       1040.43        32.76 o
  17   3   2         36.61         12.12        15.32 o
  19   3   2       2770.23       2688.63       102.10 o
  21   3   2         58.90         51.39        23.31 o
 -22   4   2          5.41         -2.39        29.02 o
 -20   4   2         65.19         64.79        13.66 o
 -18   4   2         56.94         52.86        16.82 o
 -16   4   2          5.12         33.52        13.00 o
 -14   4   2       2708.77       2646.67       195.41 o
 -12   4   2      11432.60      10730.67       361.50 o
 -10   4   2        240.30        242.17        12.42 o
  -8   4   2       2925.70       2817.98       145.17 o
  -6   4   2       2785.78       2556.64       112.88 o
  -4   4   2       3871.58       3562.78       108.83 o
  -2   4   2         25.84         71.51         4.18 o
   0   4   2      20189.76      19398.83       666.27 o
   2   4   2      28291.35      26684.88       720.72 o
   4   4   2       4920.28       4714.71        59.22 o
   6   4   2         61.99         67.26         5.49 o
   8   4   2      10524.78       9997.89        71.97 o
  10   4   2        902.88        853.92        24.32 o
  12   4   2         35.54         54.29        10.53 o
  14   4   2          5.71         34.03        12.05 o
  16   4   2        476.77        477.22        21.29 o
  18   4   2        166.25        159.19        16.36 o
  20   4   2       1637.77       1467.62        47.01 o
  22   4   2       1374.47       1292.22        47.74 o
 -21   5   2         45.68         65.98        12.51 o
 -19   5   2         42.95         41.23        14.39 o
 -17   5   2       1474.39       1432.33        40.65 o
 -15   5   2       5561.79       5157.43        68.85 o
 -13   5   2       1058.24        952.23        29.97 o
 -11   5   2       1470.59       1293.15        41.70 o
  -9   5   2       4807.08       4359.40        49.94 o
  -7   5   2       1118.17       1083.59        57.47 o
  -5   5   2        216.99        224.35        11.92 o
  -3   5   2       3307.90       2876.41       119.65 o
  -1   5   2      15428.74      13850.05       506.29 o
   1   5   2        215.97        135.36        12.59 o
   3   5   2       9012.53       8395.72       375.48 o
   5   5   2      12320.66      11139.65       738.40 o
   7   5   2        145.57         93.02        11.52 o
   9   5   2       1002.21        923.07        84.83 o
  11   5   2       5784.95       5254.73       336.97 o
  13   5   2       3518.58       3199.37       221.49 o
  15   5   2          9.30         23.57        12.93 o
  17   5   2         98.08         99.90        17.36 o
  19   5   2       2006.23       1819.10       133.16 o
  21   5   2          4.96         -6.18        21.69 o
 -20   6   2        161.93        154.13        19.41 o
 -18   6   2        437.20        356.89        19.75 o
 -16   6   2        692.74        603.31        28.44 o
 -14   6   2        879.40        915.69        31.55 o
 -12   6   2       3948.14       3590.05       114.78 o
 -10   6   2       1753.21       1675.79        38.90 o
  -8   6   2        678.53        755.81        29.42 o
  -6   6   2       7131.23       6648.65       179.05 o
  -4   6   2        362.70        277.78        12.35 o
  -2   6   2          6.58         20.16         5.09 o
   0   6   2       1767.40       1565.20        56.36 o
   2   6   2      17023.67      15932.59       837.05 o
   4   6   2        613.63        768.28        50.26 o
   6   6   2       1857.36       1635.16        99.12 o
   8   6   2       6121.23       5607.68       313.42 o
  10   6   2       1003.58       1030.83        31.39 o
  12   6   2       1188.98       1039.52        94.28 o
  14   6   2       1739.56       1484.65        93.17 o
  16   6   2        212.47        201.48        17.38 o
  18   6   2          5.33          2.03        14.62 o
  20   6   2        329.83        322.37        17.98 o
 -19   7   2         65.51         56.91        17.46 o
 -17   7   2       1062.84        982.95        36.20 o
 -15   7   2       1006.53        942.77        33.68 o
 -13   7   2       1834.32       1808.25        41.84 o
 -11   7   2       6873.65       6220.59       112.77 o
  -9   7   2       3569.13       3074.54        47.82 o
  -7   7   2         35.63         18.69        10.48 o
  -5   7   2        754.72        747.43        40.24 o
  -3   7   2       1819.62       1715.99        33.45 o
  -1   7   2       7861.25       7103.15       230.49 o
   1   7   2       1418.57       1172.36        43.55 o
   3   7   2       2339.29       1911.86        41.47 o
   5   7   2       9517.41       8027.13       416.73 o
   7   7   2       6636.25       6062.42       281.92 o
   9   7   2       1244.53       1126.24        66.19 o
  11   7   2        168.58        183.12        11.13 o
  13   7   2       1543.81       1368.37        52.00 o
  15   7   2        260.18        262.39        14.09 o
  17   7   2       1429.33       1284.65        53.28 o
  19   7   2       4885.89       4538.19       465.02 o
 -18   8   2         27.68         15.53        17.79 o
 -16   8   2        230.91        199.82        13.27 o
 -14   8   2          4.16         19.92        14.10 o
 -12   8   2        218.43        221.88        11.97 o
 -10   8   2       2015.80       1751.63        95.12 o
  -8   8   2         15.06         18.10        11.06 o
  -6   8   2         89.11         92.73         7.49 o
  -4   8   2        690.06        630.62        22.49 o
  -2   8   2        279.45        249.71        24.94 o
   0   8   2         44.03         62.88        35.58 o
   2   8   2         13.91         46.47        20.34 o
   4   8   2       1339.58       1134.10        66.48 o
   6   8   2        227.91        161.60         8.49 o
   8   8   2         98.29        106.63         9.95 o
  10   8   2        144.34        175.95        10.73 o
  12   8   2          9.05          6.07        12.94 o
  14   8   2        456.38        384.26        19.91 o
  16   8   2        347.76        338.08        26.10 o
  18   8   2         29.88         49.70        13.10 o
 -17   9   2       1731.99       1595.92        65.54 o
 -15   9   2       4349.88       3955.91        71.98 o
 -13   9   2        947.97        877.73        34.07 o
 -11   9   2        825.19        716.45        40.49 o
  -9   9   2        424.04        382.96        18.25 o
  -7   9   2       1211.59       1019.38        71.32 o
  -5   9   2        507.07        473.51        22.58 o
  -3   9   2       1848.25       1611.40        53.93 o
  -1   9   2       4026.90       3651.12       135.20 o
   1   9   2        392.96        354.64        19.62 o
   3   9   2       2702.91       2367.92       202.64 o
   5   9   2       1143.68       1067.35        45.02 o
   7   9   2        204.99        185.70        28.41 o
   9   9   2        781.35        699.69        81.56 o
  11   9   2       4417.06       4032.94       249.04 o
  13   9   2       2086.97       1890.08       120.77 o
  15   9   2        113.24         94.55        13.29 o
  17   9   2        779.20        754.17       128.59 o
 -16  10   2        291.40        250.51        15.09 o
 -14  10   2        393.28        362.57        27.91 o
 -12  10   2        362.25        339.04        36.63 o
 -10  10   2          8.81          7.80        13.47 o
  -8  10   2         22.73         29.07        12.21 o
  -6  10   2        128.83        128.31         9.95 o
  -4  10   2        294.46        261.14        12.83 o
  -2  10   2        182.96        171.60        27.89 o
   0  10   2        240.49        247.60        15.06 o
   2  10   2        867.97        835.43        35.49 o
   4  10   2          3.70         35.18        13.05 o
   6  10   2        262.87        239.25        12.96 o
   8  10   2        224.04        226.06        14.04 o
  10  10   2       1298.60       1195.92        87.79 o
  12  10   2         88.27         59.80        11.35 o
  14  10   2        320.47        323.04        17.99 o
  16  10   2         68.34         76.35        11.12 o
 -13  11   2        266.70        287.11        18.28 o
 -11  11   2       1416.39       1396.03        50.66 o
  -9  11   2       3251.86       3148.65       236.97 o
  -7  11   2       1436.75       1272.57        38.67 o
  -5  11   2        186.84        151.51        10.21 o
  -3  11   2       5211.83       4826.01       275.71 o
  -1  11   2       5746.44       5216.38       450.08 o
   1  11   2         45.11         50.68        10.10 o
   3  11   2       2596.09       2218.64       188.25 o
   5  11   2       6246.32       5909.18       366.01 o
   7  11   2       2169.37       1900.58       150.15 o
   9  11   2        233.46        248.05        35.80 o
  11  11   2        438.94        415.00        74.80 o
  13  11   2        211.20        202.48        64.24 o
 -12  12   2        222.02        209.83        14.10 o
 -10  12   2        220.39        236.56        14.18 o
  -8  12   2        538.76        495.99        25.40 o
  -6  12   2        278.35        232.29        13.47 o
  -4  12   2        449.12        372.90        19.92 o
  -2  12   2         63.73         45.81        15.21 o
   0  12   2        499.29        457.33        23.33 o
   2  12   2        752.21        667.15        42.69 o
   4  12   2        392.18        353.19        55.84 o
   6  12   2         16.05         -8.71        31.98 o
   8  12   2        340.34        300.35        23.41 o
  10  12   2        184.04        199.36        37.24 o
  -7  13   2        134.07        134.40        11.73 o
  -5  13   2         87.41         70.57        11.95 o
  -3  13   2       1784.83       1563.24       154.42 o
  -1  13   2       1552.55       1425.63       154.83 o
   1  13   2         87.40         93.38        12.51 o
   3  13   2        198.95        205.42        13.05 o
   5  13   2        468.10        477.77        36.86 o
   7  13   2        840.15        792.21        36.41 o
 -23   1   3        473.03        503.29        34.26 o
 -21   1   3        684.58        794.52        25.31 o
 -19   1   3         14.24         13.76        11.47 o
 -17   1   3        225.21        222.40        10.67 o
 -15   1   3       7445.59       7938.14       119.81 o
 -13   1   3       9970.52      10722.17       140.23 o
 -11   1   3       4679.73       5084.34        92.11 o
  -9   1   3      24065.86      25545.44       347.27 o
  -7   1   3       3040.29       2589.01        49.14 o
  -5   1   3        302.04        361.17         8.34 o
  -3   1   3        435.70        539.40         8.78 o
  -1   1   3     104655.53     102006.77      1401.18 o
   1   1   3       2971.49       3160.21        50.67 o
   3   1   3      13371.99      13698.78       368.94 o
   5   1   3      42487.32      44666.55      1102.60 o
   7   1   3      24031.16      26829.03       619.64 o
   9   1   3         57.76        118.48         6.79 o
  11   1   3        764.63        745.38        16.66 o
  13   1   3       2283.34       2152.27        60.66 o
  15   1   3        239.29        234.39        10.73 o
  17   1   3       1031.84       1005.22        25.40 o
  19   1   3       1391.47       1534.33        32.78 o
  21   1   3       2149.78       1996.62        39.88 o
 -22   2   3        622.39        625.74        65.74 o
 -20   2   3        611.87        673.36        34.05 o
 -18   2   3        352.56        401.43        47.07 o
 -16   2   3         27.50         44.31        15.83 o
 -14   2   3         35.85         47.48         9.22 o
 -12   2   3       3206.11       3499.64        86.96 o
 -10   2   3       2066.75       2239.78        35.93 o
  -8   2   3         10.33         25.45         9.41 o
  -6   2   3       4441.87       4849.86       109.29 o
  -4   2   3       1167.65       1592.71        44.97 o
  -2   2   3      27601.83      30083.74       554.49 o
   0   2   3       5201.30       4937.10       300.75 o
   2   2   3       7735.08       7771.77       461.54 o
   4   2   3       8461.80      10058.96       547.69 o
   6   2   3         18.78         16.14        11.94 o
   8   2   3         37.50         42.42        17.52 o
  10   2   3       5015.13       5293.30       320.95 o
  12   2   3        401.15        443.97        20.33 o
  14   2   3        291.88        317.46        18.71 o
  16   2   3        178.24        185.79        12.20 o
  18   2   3       1743.93       1805.56        89.87 o
  20   2   3       1348.28       1327.71        46.67 o
  22   2   3        674.80        619.43        30.32 o
 -23   3   3       1937.49       1917.14       112.57 o
 -21   3   3         65.59         53.40        22.12 o
 -19   3   3          7.18         35.87        15.85 o
 -17   3   3        979.26        996.28        33.56 o
 -15   3   3       6382.50       6357.90        76.65 o
 -13   3   3       7043.93       7367.88        73.87 o
 -11   3   3       1788.47       1929.51        35.32 o
  -9   3   3        484.05        586.95        18.98 o
  -7   3   3       1998.43       1640.02        58.42 o
  -5   3   3        689.22        753.48        17.06 o
  -3   3   3       3827.98       3630.61        33.61 o
  -1   3   3         66.57         63.85         3.55 o
   1   3   3       3000.25       2936.13        88.84 o
   3   3   3         67.53        136.11         6.69 o
   5   3   3      29212.34      28365.55       776.04 o
   7   3   3      20816.18      21241.53       927.04 o
   9   3   3         81.65         70.41         6.04 o
  11   3   3       1140.80       1276.51        93.77 o
  13   3   3        633.09        685.33        33.05 o
  15   3   3         92.36         97.31         9.39 o
  17   3   3       1841.81       1865.96        48.23 o
  19   3   3       7072.91       7361.00       359.75 o
  21   3   3       3302.96       3275.00        73.08 o
 -22   4   3         12.01         34.80        18.06 o
 -20   4   3          3.30        -18.88        18.88 o
 -18   4   3        727.47        794.66        46.98 o
 -16   4   3         82.63         99.27        10.01 o
 -14   4   3        739.99        805.57        28.33 o
 -12   4   3       9461.30       9264.73       165.63 o
 -10   4   3       7590.54       7543.08        68.01 o
  -8   4   3       3104.81       3273.89        55.55 o
  -6   4   3        666.19        584.32        55.23 o
  -4   4   3        145.65        103.20        11.48 o
  -2   4   3       1199.90       1087.97        20.43 o
   0   4   3        490.99        431.35        13.25 o
   2   4   3      18076.69      17972.86       287.45 o
   4   4   3        184.65        278.03        12.77 o
   6   4   3        219.32        161.09         9.45 o
   8   4   3       7185.76       7608.36       152.45 o
  10   4   3        810.25        861.00        64.39 o
  12   4   3       1473.54       1676.39        37.67 o
  14   4   3       4437.36       4499.59       104.59 o
  16   4   3       1893.08       1894.65        45.64 o
  18   4   3       1808.80       1898.69        50.88 o
  20   4   3        217.59        233.85        19.54 o
 -21   5   3        267.39        242.61        15.91 o
 -19   5   3          4.13          1.65        21.02 o
 -17   5   3       2469.21       2562.02        72.44 o
 -15   5   3       1080.59       1089.79        41.94 o
 -13   5   3        257.21        308.61        15.93 o
 -11   5   3       1567.72       1470.55        92.70 o
  -9   5   3       2864.68       2544.06        40.70 o
  -7   5   3       8800.46       8763.47        69.06 o
  -5   5   3        432.90        416.17        20.16 o
  -3   5   3         50.09         51.13         4.69 o
  -1   5   3      22804.56      24320.33       129.92 o
   1   5   3       4694.77       4648.24        44.56 o
   3   5   3         58.61         89.30         5.90 o
   5   5   3       7070.69       7086.04       127.62 o
   7   5   3       3478.22       3583.83       115.39 o
   9   5   3       1626.24       1684.01        65.56 o
  11   5   3       3722.54       3721.70        53.53 o
  13   5   3        865.10        997.08        57.29 o
  15   5   3         36.50         24.87        13.85 o
  17   5   3        689.66        708.96        43.27 o
  19   5   3       1686.09       1661.75        67.19 o
  21   5   3        102.02         78.82        16.26 o
 -20   6   3        120.88        121.19        12.61 o
 -18   6   3        582.97        637.59        59.89 o
 -16   6   3       4630.65       4662.88       330.02 o
 -14   6   3       2048.02       2007.40        66.82 o
 -12   6   3       3750.10       3820.36       151.01 o
 -10   6   3        109.12         92.42        16.61 o
  -8   6   3       2148.79       2265.23        68.25 o
  -6   6   3      13526.78      12451.43       368.50 o
  -4   6   3      28149.95      29299.73      1424.79 o
  -2   6   3        908.04       1099.54        35.11 o
   0   6   3       1733.89       1621.10        68.86 o
   2   6   3       8457.82       8598.70        87.23 o
   4   6   3       4219.52       3951.21       118.89 o
   6   6   3        758.59        760.28        51.51 o
   8   6   3      13859.02      14389.79       646.74 o
  10   6   3       6152.95       6071.34       194.62 o
  12   6   3        161.48        183.59        10.45 o
  14   6   3       1037.64       1078.12        35.96 o
  16   6   3         35.52         -1.08        15.09 o
  18   6   3       1017.98       1090.48        42.65 o
  20   6   3        537.65        601.52        29.17 o
 -19   7   3        164.03        135.27        14.45 o
 -17   7   3         30.49          6.52        33.00 o
 -15   7   3       1344.51       1390.24        42.47 o
 -13   7   3       1798.93       1792.67       112.21 o
 -11   7   3        195.16        201.16        11.23 o
  -9   7   3         15.21         17.40        13.34 o
  -7   7   3       1645.98       1611.36        80.55 o
  -5   7   3        423.90        469.57        50.87 o
  -3   7   3        954.41       1066.96        26.85 o
  -1   7   3       1270.49       1184.22        27.87 o
   1   7   3        807.40        931.45        34.26 o
   3   7   3       4589.59       4515.85       113.69 o
   5   7   3       1120.43       1187.68        36.27 o
   7   7   3         74.77         91.32         9.36 o
   9   7   3        864.00        891.56        28.38 o
  11   7   3       3065.81       3240.06        99.21 o
  13   7   3         57.39         33.67        16.20 o
  15   7   3        841.60        844.31        32.97 o
  17   7   3         27.71         29.53        18.00 o
  19   7   3       1212.63       1159.46        45.89 o
 -18   8   3        227.91        244.65        14.43 o
 -16   8   3       1186.08       1249.64       103.27 o
 -14   8   3       1330.27       1457.60        43.10 o
 -12   8   3       2330.06       2432.71        87.61 o
 -10   8   3       6391.50       6443.40       176.72 o
  -8   8   3       1653.92       1576.75        38.15 o
  -6   8   3        142.81        165.59        18.28 o
  -4   8   3        597.72        580.39        23.40 o
  -2   8   3        690.68        722.32        67.66 o
   0   8   3       2708.01       2686.35        44.50 o
   2   8   3      10643.65      10037.02       237.08 o
   4   8   3       4330.23       4493.31       102.89 o
   6   8   3         92.63         71.79         9.11 o
   8   8   3       2386.47       2453.66        47.26 o
  10   8   3       1737.19       1787.56        92.02 o
  12   8   3         52.37         75.86        11.88 o
  14   8   3        280.63        273.10        17.56 o
  16   8   3       3273.05       3470.84       129.65 o
  18   8   3       1180.01       1138.59        57.13 o
 -17   9   3         92.17         95.03        12.62 o
 -15   9   3         15.10         17.13        18.11 o
 -13   9   3        219.57        186.37        16.97 o
 -11   9   3        218.23        228.98        35.80 o
  -9   9   3         23.07         -0.07        15.00 o
  -7   9   3       1203.06       1216.78        71.66 o
  -5   9   3       3297.68       3294.63        75.46 o
  -3   9   3        366.81        350.12        17.48 o
  -1   9   3         17.39         30.47        12.06 o
   1   9   3       1902.48       1823.47       133.11 o
   3   9   3       1800.00       1771.37        40.19 o
   5   9   3          7.36          5.89        13.13 o
   7   9   3        244.98        267.10        14.16 o
   9   9   3       1879.80       1794.98        44.28 o
  11   9   3       1297.42       1221.25        47.34 o
  13   9   3         89.16        112.92        13.69 o
  15   9   3          0.06          8.39        15.66 o
  17   9   3          0.40          5.48        17.85 o
 -16  10   3        186.39        198.27        39.05 o
 -14  10   3       1174.05       1168.38       103.18 o
 -12  10   3       2051.69       2172.78       115.19 o
 -10  10   3       1849.06       1950.46        50.33 o
  -8  10   3        804.38        766.33        30.95 o
  -6  10   3          9.71         21.03        15.86 o
  -4  10   3      13110.30      13317.19       497.56 o
  -2  10   3       1849.96       1852.38        63.10 o
   0  10   3        397.30        398.91        20.83 o
   2  10   3       1412.82       1514.58        43.37 o
   4  10   3         36.11         42.16        15.56 o
   6  10   3        100.11         66.31        16.67 o
   8  10   3       8149.58       8005.23        93.75 o
  10  10   3       3820.78       3843.45        67.79 o
  12  10   3         75.43         99.77        13.40 o
  14  10   3        503.03        523.52        42.24 o
 -13  11   3       1294.69       1321.03       137.91 o
 -11  11   3         31.29         43.10        18.88 o
  -9  11   3        364.17        399.89        22.05 o
  -7  11   3         48.69         58.92        17.39 o
  -5  11   3        239.16        244.68        21.51 o
  -3  11   3        373.86        359.21        26.08 o
  -1  11   3        188.27        231.82        18.10 o
   1  11   3       1077.51        914.27        48.71 o
   3  11   3         98.44         64.84        23.48 o
   5  11   3        857.19        959.30        47.50 o
   7  11   3         37.76         40.77        13.71 o
   9  11   3        190.79        166.26        17.16 o
  11  11   3        483.83        575.75        36.16 o
  13  11   3          0.73          9.72        25.09 o
 -12  12   3       1658.02       1717.66        74.75 o
 -10  12   3       1326.04       1325.69        63.59 o
  -8  12   3         18.69        -13.40        25.63 o
  -6  12   3       1198.15       1192.37        60.05 o
  -4  12   3       2226.61       2177.94        75.01 o
  -2  12   3        362.72        434.01        30.83 o
   0  12   3        644.09        693.56        43.78 o
   2  12   3       3568.24       3411.71        92.23 o
   4  12   3       1976.91       1935.27        72.50 o
   6  12   3        494.35        576.42        35.14 o
   8  12   3       1211.25       1238.93        63.41 o
  10  12   3        352.72        320.00        26.62 o
  -7  13   3        401.27        432.48        34.46 o
  -5  13   3         24.23         -7.08        25.45 o
  -3  13   3        188.46        186.78        18.01 o
  -1  13   3        489.85        426.48        31.37 o
   1  13   3          1.25         18.33        22.67 o
   3  13   3         58.37         67.44        26.62 o
   5  13   3        703.00        658.43        48.54 o
   7  13   3        798.34        885.54        54.40 o
 -22   0   4        339.29        319.51        27.38 o
 -20   0   4         30.52         64.09        22.23 o
 -18   0   4       1653.81       1741.42        62.60 o
 -16   0   4       6830.14       6706.19       110.73 o
 -14   0   4        570.50        511.94        33.34 o
 -12   0   4       2034.73       2124.38        53.51 o
 -10   0   4       2238.91       1889.96        46.60 o
  -8   0   4       1290.99       1526.59        37.51 o
  -6   0   4      11043.59      11029.70        88.95 o
  -4   0   4     780506.00     561169.44      2181.92 o
  -2   0   4       6594.36       6585.87        57.04 o
   0   0   4      10274.16      10612.18        70.76 o
   2   0   4       1357.44       1607.29        30.42 o
   4   0   4      20171.42      21330.62       117.05 o
   6   0   4       9254.83      10416.71        91.06 o
   8   0   4      84226.43      99718.06      1197.66 o
  10   0   4       6190.10       5903.24        83.62 o
  12   0   4        211.84        247.32        18.60 o
  14   0   4        378.25        389.92        30.65 o
  16   0   4        121.04        104.19        12.59 o
  18   0   4        741.03        768.58        44.05 o
  20   0   4          0.58        -29.62        29.62 o
  22   0   4       2873.64       2974.92        99.39 o
 -23   1   4        518.81        514.86        39.44 o
 -21   1   4        332.90        328.57        18.88 o
 -19   1   4         53.24         54.84         9.16 o
 -17   1   4       1397.65       1421.34        39.15 o
 -15   1   4        542.16        568.46        28.77 o
 -13   1   4          0.56        -11.07        11.07 o
 -11   1   4        236.01        261.25        12.04 o
  -9   1   4        191.33        234.54        15.93 o
  -7   1   4        709.33        839.40        20.02 o
  -5   1   4      15741.15      15667.22       150.62 o
  -3   1   4       2248.31       2186.99        47.43 o
  -1   1   4       1243.37       1521.34        35.23 o
   1   1   4       5040.49       5245.35        36.52 o
   3   1   4        738.08        748.69        15.61 o
   5   1   4        140.72        195.30         8.59 o
   7   1   4       3991.26       4430.12        48.91 o
   9   1   4       5872.39       6967.82        64.31 o
  11   1   4        102.34        155.72         8.12 o
  13   1   4        937.43        935.18        29.24 o
  15   1   4       4029.54       4060.49        61.03 o
  17   1   4         99.29         87.69        12.72 o
  19   1   4        134.70        132.62        11.99 o
  21   1   4         33.68        -12.46        22.08 o
 -22   2   4        225.88        294.55        24.56 o
 -20   2   4        450.66        443.37        34.01 o
 -18   2   4        783.12        876.08        48.36 o
 -16   2   4       1345.30       1288.49        54.40 o
 -14   2   4        254.34        238.94        17.38 o
 -12   2   4       5700.48       6156.12        92.72 o
 -10   2   4      21782.08      21578.79       156.22 o
  -8   2   4       2165.41       2116.72        46.02 o
  -6   2   4         79.49        206.14        16.31 o
  -4   2   4       4835.30       4506.80        54.35 o
  -2   2   4      10652.28      11189.32        79.10 o
   0   2   4         29.37         40.91         4.43 o
   2   2   4      27640.89      28076.42       128.30 o
   4   2   4      12567.71      10986.95        86.98 o
   6   2   4       3736.19       3969.71        58.17 o
   8   2   4      17986.23      18792.83       136.14 o
  10   2   4       4277.62       4108.10        69.90 o
  12   2   4        904.90        891.99        39.03 o
  14   2   4       1573.67       1674.78        55.79 o
  16   2   4       1306.43       1415.49        56.20 o
  18   2   4       5295.74       5303.24       110.42 o
  20   2   4         78.75         81.74        19.14 o
  22   2   4       1446.32       1350.52        67.93 o
 -23   3   4       1278.10       1328.33        69.90 o
 -21   3   4          1.66         15.19        25.54 o
 -19   3   4       1819.37       1929.17        75.06 o
 -17   3   4        646.90        630.06        43.29 o
 -15   3   4       1382.85       1362.39        53.95 o
 -13   3   4        201.55        238.90        19.00 o
 -11   3   4        774.02        753.25        32.93 o
  -9   3   4       2388.57       2703.94        55.25 o
  -7   3   4      10810.12      10675.15        98.63 o
  -5   3   4          4.23          5.20         8.92 o
  -3   3   4        632.82        667.17        22.54 o
  -1   3   4        771.12        915.29        25.09 o
   1   3   4      22567.03      25575.44       128.75 o
   3   3   4       6139.59       7468.81        73.54 o
   5   3   4       2553.05       2526.98        46.87 o
   7   3   4      20498.86      22198.72       146.67 o
   9   3   4       1012.07       1141.46        37.60 o
  11   3   4       7766.73       7821.79       103.25 o
  13   3   4        528.16        481.69        31.41 o
  15   3   4       3959.90       3938.75        86.67 o
  17   3   4         35.90         36.75        23.75 o
  19   3   4       1763.22       1850.21        72.23 o
  21   3   4       1590.75       1370.50        71.03 o
 -22   4   4         80.42         86.31        15.73 o
 -20   4   4       1345.66       1337.79        65.83 o
 -18   4   4       1954.03       1982.77        71.52 o
 -16   4   4       1101.93       1086.16        50.82 o
 -14   4   4        310.25        282.14        20.57 o
 -12   4   4       1043.40       1043.82        41.85 o
 -10   4   4         36.42         35.14        15.41 o
  -8   4   4         62.80         82.01         8.47 o
  -6   4   4       4699.10       4353.98        64.44 o
  -4   4   4       3521.16       2683.15        47.73 o
  -2   4   4       3609.19       3174.20        50.06 o
   0   4   4        358.91        378.94        19.05 o
   2   4   4       1361.54       1614.68        36.70 o
   4   4   4       2014.18       1897.19        41.49 o
   6   4   4       2905.84       3214.18        57.13 o
   8   4   4       6030.84       6064.48        82.99 o
  10   4   4      12794.61      13113.30       132.61 o
  12   4   4       4981.21       4972.27        89.36 o
  14   4   4        102.05        120.77        13.09 o
  16   4   4        350.15        369.43        25.81 o
  18   4   4       3390.87       3134.59        88.73 o
  20   4   4         13.12         45.80        28.45 o
 -21   5   4        199.35        225.95        20.88 o
 -19   5   4       1284.88       1311.26        63.77 o
 -17   5   4         29.89         35.62        25.68 o
 -15   5   4        590.02        612.32        37.87 o
 -13   5   4       2582.23       2411.41        65.83 o
 -11   5   4         30.34         35.09        17.29 o
  -9   5   4       4368.03       4171.15        74.08 o
  -7   5   4      31400.21      32556.95       191.57 o
  -5   5   4          5.91         12.46        11.03 o
  -3   5   4        104.46         93.97         7.98 o
  -1   5   4      27709.07      27790.07       157.61 o
   1   5   4       2007.14       1611.41        38.90 o
   3   5   4         70.02         58.44         7.03 o
   5   5   4       9836.50       9670.94       101.23 o
   7   5   4       8316.92       8594.86       100.34 o
   9   5   4        246.56        244.00        19.14 o
  11   5   4       8201.60       8167.89       113.29 o
  13   5   4         94.59        166.71        13.71 o
  15   5   4          5.32         11.03        18.06 o
  17   5   4        257.19        282.45        22.01 o
  19   5   4        557.69        592.96        46.83 o
 -20   6   4          4.45         14.87        26.44 o
 -18   6   4        837.63        793.23        48.84 o
 -16   6   4        748.78        748.14        44.68 o
 -14   6   4        202.31        223.44        18.15 o
 -12   6   4        216.28        211.16        15.59 o
 -10   6   4        451.86        478.47        30.60 o
  -8   6   4        821.33        822.58        35.67 o
  -6   6   4       6061.99       5986.41        85.90 o
  -4   6   4       7117.12       7033.68        89.31 o
  -2   6   4       7637.88       8016.15        93.38 o
   0   6   4       2132.27       1967.18        46.47 o
   2   6   4        338.89        353.39        22.01 o
   4   6   4        979.93        757.11        32.93 o
   6   6   4         30.55         41.54         8.34 o
   8   6   4       1752.83       1739.49        52.21 o
  10   6   4       4005.63       4033.12        81.69 o
  12   6   4         11.75         18.06        15.46 o
  14   6   4        484.59        479.89        30.65 o
  16   6   4        893.10        935.28        51.53 o
  18   6   4        276.58        311.31        24.38 o
  20   6   4         27.74          5.24        28.77 o
 -19   7   4          4.65         61.26        23.39 o
 -17   7   4         49.80         13.18        27.43 o
 -15   7   4       2352.69       2271.68        71.79 o
 -13   7   4       2430.61       2347.01        68.52 o
 -11   7   4         89.03         91.01        12.10 o
  -9   7   4       6006.28       5931.78        98.14 o
  -7   7   4       8654.41       8440.89       112.21 o
  -5   7   4        459.22        380.14        25.27 o
  -3   7   4       1799.56       1628.76        47.91 o
  -1   7   4       7831.99       7576.50        97.56 o
   1   7   4       3839.16       3311.82        65.47 o
   3   7   4         10.20         15.73        15.19 o
   5   7   4      10963.14      10711.35       122.29 o
   7   7   4      11901.08      12412.12       136.68 o
   9   7   4       1340.46       1466.36        52.39 o
  11   7   4        814.90        932.23        44.68 o
  13   7   4        145.99        130.22        14.07 o
  15   7   4        525.92        510.15        37.78 o
  17   7   4         31.87          9.27        25.23 o
  19   7   4       1330.43       1342.05        68.38 o
 -18   8   4        200.09        169.22        19.94 o
 -16   8   4        540.16        513.77        35.05 o
 -14   8   4         18.95         34.28        20.88 o
 -12   8   4          2.59          0.00        19.05 o
 -10   8   4        617.08        506.42        37.29 o
  -8   8   4       1614.98       1521.83        53.06 o
  -6   8   4       1395.81       1309.06        47.82 o
  -4   8   4        257.96        253.50        20.75 o
  -2   8   4       1278.06       1262.19        44.72 o
   0   8   4       1748.06       1651.79        52.75 o
   2   8   4       1560.70       1406.93        48.45 o
   4   8   4         47.49         46.11        10.58 o
   6   8   4        193.61        168.68        13.67 o
   8   8   4       1382.38       1512.33        53.90 o
  10   8   4         87.75         56.20        22.05 o
  12   8   4        557.58        490.47        32.93 o
  14   8   4        116.88        121.04        15.37 o
  16   8   4         96.89         30.51        27.07 o
  18   8   4         53.54         31.19        33.70 o
 -17   9   4         54.06         47.68        26.93 o
 -15   9   4       1442.76       1500.69        65.88 o
 -13   9   4        664.44        667.57        45.62 o
 -11   9   4        993.43        800.89        46.78 o
  -9   9   4        203.92        216.66        16.99 o
  -7   9   4       3981.14       4094.12        88.73 o
  -5   9   4       3986.01       3747.40        82.81 o
  -3   9   4       1044.91       1053.77        44.77 o
  -1   9   4        237.93        272.86        21.29 o
   1   9   4       1073.58       1054.57        44.86 o
   3   9   4       1674.76       1597.12        56.15 o
   5   9   4       5271.29       5259.82        98.54 o
   7   9   4       7931.09       7972.91       125.11 o
   9   9   4        654.01        621.77        44.50 o
  11   9   4        283.38        285.54        26.40 o
  13   9   4       1316.49       1439.47        62.51 o
  15   9   4        315.97        239.70        20.12 o
 -16  10   4        328.12        378.62        33.38 o
 -14  10   4        203.70        204.30        19.14 o
 -12  10   4        232.91        221.87        19.41 o
 -10  10   4       1004.09        903.87        48.98 o
  -8  10   4        593.13        601.34        40.82 o
  -6  10   4        109.95        113.83        14.60 o
  -4  10   4        903.45        814.83        46.24 o
  -2  10   4        297.58        243.28        18.69 o
   0  10   4        314.60        291.73        23.71 o
   2  10   4        356.51        313.20        24.29 o
   4  10   4        565.93        586.46        40.65 o
   6  10   4        379.60        368.98        27.60 o
   8  10   4       1089.97       1091.40        55.39 o
  10  10   4         14.58        -14.87        23.21 o
  12  10   4        121.36        126.33        17.16 o
  14  10   4        208.93        228.50        18.87 o
 -13  11   4        938.07        904.19        56.42 o
 -11  11   4        169.93        117.95        17.79 o
  -9  11   4        560.24        587.58        44.14 o
  -7  11   4       3558.97       3455.90        93.92 o
  -5  11   4        661.34        668.42        44.14 o
  -3  11   4        829.36        796.68        47.95 o
  -1  11   4       2904.00       2975.24        79.99 o
   1  11   4        517.92        546.76        41.49 o
   3  11   4        348.30        290.65        22.90 o
   5  11   4       3637.48       3458.94        91.55 o
   7  11   4       3840.75       3589.44        95.23 o
   9  11   4        561.29        515.30        34.33 o
  11  11   4        378.67        420.61        34.87 o
  13  11   4       1046.52       1165.48        62.06 o
 -10  12   4        321.80        293.11        25.14 o
  -8  12   4        248.85        217.47        17.97 o
  -6  12   4       1272.34       1286.43        60.72 o
  -4  12   4        579.92        530.76        35.62 o
  -2  12   4        268.14        254.71        19.50 o
   0  12   4        465.35        452.88        32.40 o
   2  12   4        198.29        223.03        18.73 o
   4  12   4       1696.17       1669.94        69.72 o
   6  12   4        315.95        317.59        27.34 o
   8  12   4       1215.79       1398.68        64.35 o
  10  12   4         89.50         43.91        31.55 o
  -7  13   4        877.72        882.04        56.86 o
  -5  13   4        939.56        935.91        58.89 o
  -3  13   4        142.18        152.14        18.51 o
  -1  13   4        192.00        173.69        18.33 o
   1  13   4          9.93        -24.43        27.02 o
   3  13   4        767.46        754.51        52.52 o
   5  13   4       3373.14       3506.18       102.62 o
   7  13   4       1856.36       1802.36        79.46 o
 -23   1   5        193.08        211.89        15.66 o
 -21   1   5       2347.83       2339.16        78.02 o
 -19   1   5        194.56        206.36        12.18 o
 -17   1   5        497.41        505.12        27.14 o
 -15   1   5       1974.02       2193.37        45.69 o
 -13   1   5        942.41        993.37       105.13 o
 -11   1   5       1827.15       1926.10        35.77 o
  -9   1   5       2190.62       1913.66        83.21 o
  -7   1   5      79106.47      82908.30       444.79 o
  -5   1   5      32967.25      33654.45       369.95 o
  -3   1   5        679.08        599.48        15.59 o
  -1   1   5        237.79        301.43        11.09 o
   1   1   5       9008.33       9387.52        55.91 o
   3   1   5       2916.80       2899.46        32.67 o
   5   1   5      29081.27      32883.55       118.00 o
   7   1   5      45923.09      50697.70       231.39 o
   9   1   5       7549.11       8057.43        70.09 o
  11   1   5       1030.45       1147.55        29.89 o
  13   1   5       2870.00       2752.20        69.95 o
  15   1   5        194.96        276.37        16.73 o
  17   1   5        118.62        105.28        13.87 o
  19   1   5       2772.08       2818.55        63.81 o
  21   1   5       2133.86       2201.28       117.52 o
 -22   2   5         45.92         35.45        30.03 o
 -20   2   5          1.70          4.84        28.63 o
 -18   2   5        626.77        683.62        46.51 o
 -16   2   5        122.88        113.65        14.16 o
 -14   2   5        160.88        148.41        13.58 o
 -12   2   5       1795.34       1758.12        52.16 o
 -10   2   5       1746.95       1722.55        47.73 o
  -8   2   5        794.80        919.82        33.74 o
  -6   2   5       7530.76       8006.24        84.52 o
  -4   2   5        516.74        634.36        23.89 o
  -2   2   5        720.69        721.30        23.17 o
   0   2   5       5774.28       6113.05        64.35 o
   2   2   5       6843.39       8536.47        78.56 o
   4   2   5       4185.65       4177.55        58.89 o
   6   2   5        560.62        621.82        25.23 o
   8   2   5        313.18        395.47        24.34 o
  10   2   5          4.08         24.65        14.92 o
  12   2   5       1909.53       1984.20        57.72 o
  14   2   5       3486.80       3594.77        82.19 o
  16   2   5         42.06         22.76        24.16 o
  18   2   5        161.97        187.80        17.47 o
  20   2   5        105.65         86.17        16.99 o
 -21   3   5       2234.26       2307.30        86.94 o
 -19   3   5        677.05        676.26        48.89 o
 -17   3   5         84.99         99.08        15.28 o
 -15   3   5        821.66        816.26        44.54 o
 -13   3   5        438.45        435.80        30.24 o
 -11   3   5        338.19        331.17        25.09 o
  -9   3   5       8996.59       9059.56       104.10 o
  -7   3   5      21021.66      20734.20       144.61 o
  -5   3   5      17481.32      17354.09       123.77 o
  -3   3   5        616.01        824.28        27.16 o
  -1   3   5      11047.01      12706.99        98.41 o
   1   3   5      36732.81      43045.09       181.58 o
   3   3   5        107.05         87.16         7.12 o
   5   3   5      29744.36      32694.35       175.12 o
   7   3   5      35547.35      38300.93       203.58 o
   9   3   5       6380.87       6631.22        92.14 o
  11   3   5        104.99        137.67        12.41 o
  13   3   5        743.80        816.98        42.84 o
  15   3   5       6542.93       6495.43       115.21 o
  17   3   5        274.10        243.33        20.66 o
  19   3   5       1685.77       1750.51        72.37 o
  21   3   5       2566.54       2626.42        92.41 o
 -22   4   5        672.99        590.45        44.54 o
 -20   4   5         18.47          7.39        29.31 o
 -18   4   5       1052.08       1088.41        58.35 o
 -16   4   5       1073.98        976.01        52.52 o
 -14   4   5        164.03        151.01        13.71 o
 -12   4   5        965.56        942.77        43.25 o
 -10   4   5       5255.36       5290.34        86.31 o
  -8   4   5       2388.71       2300.72        53.24 o
  -6   4   5       3253.02       3010.60        57.40 o
  -4   4   5       4580.89       4276.63        63.55 o
  -2   4   5       1812.00       1682.35        39.44 o
   0   4   5       5098.51       5272.68        68.25 o
   2   4   5        804.51        832.57        28.81 o
   4   4   5      11978.12      12419.65       110.73 o
   6   4   5        806.40        826.25        32.49 o
   8   4   5        411.34        487.42        29.22 o
  10   4   5       9084.11       9272.33       116.43 o
  12   4   5        130.15        141.34        13.53 o
  14   4   5        466.48        399.50        27.07 o
  16   4   5        810.07        809.14        48.66 o
  18   4   5       1466.28       1458.70        65.56 o
  20   4   5        138.55         99.84        37.33 o
 -21   5   5        562.65        649.79        47.95 o
 -19   5   5       1425.24       1386.36        66.10 o
 -17   5   5        321.88        291.10        25.27 o
 -15   5   5         15.41         48.49        18.91 o
 -13   5   5        294.19        267.71        22.63 o
 -11   5   5        407.94        442.39        30.47 o
  -9   5   5       2592.20       2430.49        59.19 o
  -7   5   5      20367.49      20107.55       155.41 o
  -5   5   5          7.05         23.53        13.22 o
  -3   5   5       1340.27       1184.71        37.20 o
  -1   5   5       5046.29       5020.21        71.84 o
   1   5   5       2515.09       2374.26        49.83 o
   3   5   5       1701.10       1568.26        42.44 o
   5   5   5       1833.27       1770.63        47.28 o
   7   5   5       6267.31       6365.80        92.05 o
   9   5   5       9503.31      10274.61       123.19 o
  11   5   5        440.21        514.27        35.98 o
  13   5   5        971.96        916.91        45.35 o
  15   5   5        200.71        185.66        16.27 o
  17   5   5          7.36         -4.43        24.74 o
  19   5   5        228.79        230.56        20.70 o
 -20   6   5         34.92         50.55        28.59 o
 -18   6   5       1582.43       1526.68        66.68 o
 -16   6   5        472.87        538.74        41.09 o
 -14   6   5         72.92         53.78        19.63 o
 -12   6   5        517.80        470.89        35.49 o
 -10   6   5       7083.96       6857.12       105.22 o
  -8   6   5       6029.56       5966.47        93.83 o
  -6   6   5        326.03        258.97        19.23 o
  -4   6   5      26794.97      27281.90       181.00 o
  -2   6   5       5219.29       4974.50        76.72 o
   0   6   5        411.26        373.87        24.25 o
   2   6   5         26.23         -2.19        13.35 o
   4   6   5      16710.62      16128.56       141.47 o
   6   6   5      11307.64      11332.23       124.58 o
   8   6   5      16921.28      17517.52       161.33 o
  10   6   5       2810.94       2748.39        69.46 o
  12   6   5        157.58        127.23        14.03 o
  14   6   5         10.85        -23.48        23.48 o
  16   6   5        656.97        654.35        46.06 o
  18   6   5       2564.26       2747.19        89.72 o
 -19   7   5       1443.37       1348.94        69.06 o
 -17   7   5          1.72         31.46        22.28 o
 -15   7   5        114.68        133.40        15.14 o
 -13   7   5        158.50        152.99        15.28 o
 -11   7   5        422.04        417.07        33.34 o
  -9   7   5        124.32        128.30        13.09 o
  -7   7   5       3982.74       3865.62        77.75 o
  -5   7   5       4208.71       3955.06        76.41 o
  -3   7   5       1209.39       1084.78        39.80 o
  -1   7   5        206.81        179.79        14.74 o
   1   7   5        769.72        789.68        34.69 o
   3   7   5        215.11        207.84        17.56 o
   5   7   5       8012.85       7631.53       106.12 o
   7   7   5       6058.53       6015.31        99.03 o
   9   7   5         28.27         38.22        20.97 o
  11   7   5        330.08        364.82        26.53 o
  13   7   5         39.50         17.47        20.43 o
  15   7   5        524.44        543.53        35.76 o
  17   7   5        466.07        509.97        34.87 o
 -18   8   5        938.95       1004.39        58.26 o
 -16   8   5        125.82        138.74        17.47 o
 -14   8   5         11.57         -4.12        22.99 o
 -12   8   5       1765.98       1746.48        64.00 o
 -10   8   5       4679.81       4443.97        94.42 o
  -8   8   5       3803.46       3757.80        83.71 o
  -6   8   5         26.16         18.06        17.61 o
  -4   8   5       1839.62       1747.33        55.21 o
  -2   8   5        322.88        433.25        28.54 o
   0   8   5       2350.38       2178.83        59.96 o
   2   8   5       3359.54       3376.08        73.63 o
   4   8   5       1268.69       1263.31        46.92 o
   6   8   5       2913.56       2900.18        73.81 o
   8   8   5       5227.43       4949.36        96.25 o
  10   8   5       1646.31       1645.96        60.00 o
  12   8   5       3334.93       2997.51        84.61 o
  14   8   5        151.90        153.75        16.99 o
  16   8   5        703.00        750.97        51.94 o
 -17   9   5          7.82         22.99        25.41 o
 -15   9   5         42.99         25.68        22.76 o
 -13   9   5         30.29         34.24        25.50 o
 -11   9   5          0.05        -22.36        22.36 o
  -9   9   5       3061.58       2920.03        79.46 o
  -7   9   5         28.27         12.05        23.62 o
  -5   9   5       1381.41       1314.48        53.20 o
  -3   9   5       7315.60       6801.55       111.89 o
  -1   9   5       1096.79       1038.79        45.94 o
   1   9   5         80.21         52.30        19.63 o
   3   9   5       1795.50       1684.86        56.42 o
   5   9   5       1604.29       1427.50        54.22 o
   7   9   5          8.02         10.80        24.11 o
   9   9   5        657.91        519.37        39.71 o
  11   9   5        725.38        601.16        45.89 o
  13   9   5          8.69         13.58        23.53 o
  15   9   5          3.45         32.18        22.01 o
 -16  10   5       1850.50       1750.87        75.55 o
 -14  10   5          4.89        -25.27        25.27 o
 -12  10   5         47.54         65.02        26.26 o
 -10  10   5        280.68        285.72        23.71 o
  -8  10   5        570.51        557.88        41.85 o
  -6  10   5       2203.68       2037.49        69.86 o
  -4  10   5      10736.36      10458.16       146.31 o
  -2  10   5         12.66         -1.79        20.39 o
   0  10   5        333.40        328.79        24.47 o
   2  10   5       1337.68       1279.22        53.02 o
   4  10   5       3110.68       3095.60        81.78 o
   6  10   5       2892.90       2805.40        81.11 o
   8  10   5        529.49        523.41        33.61 o
  10  10   5        857.78        896.07        52.88 o
  12  10   5        574.86        646.92        46.15 o
  14  10   5          0.30        -26.71        26.71 o
 -13  11   5        436.03        436.16        34.91 o
 -11  11   5        341.59        308.66        24.52 o
  -9  11   5         97.12         97.83        16.36 o
  -7  11   5        607.77        591.12        46.20 o
  -5  11   5        262.18        232.36        19.59 o
  -3  11   5         14.85        -18.10        22.28 o
  -1  11   5        301.83        251.94        18.82 o
   1  11   5        107.94        107.28        14.83 o
   3  11   5        107.19        108.81        15.77 o
   5  11   5       1107.68       1098.98        56.11 o
   7  11   5        522.16        500.42        34.73 o
   9  11   5         60.84         60.72        25.14 o
  11  11   5        510.62        529.46        36.88 o
 -10  12   5       1817.68       1758.08        77.66 o
  -8  12   5        585.83        562.08        38.90 o
  -6  12   5        150.58        155.86        17.47 o
  -4  12   5       1715.90       1764.81        70.80 o
  -2  12   5       1135.31       1223.78        57.99 o
   0  12   5         21.68         44.59        24.02 o
   2  12   5       2558.66       2465.22        82.72 o
   4  12   5       3034.97       3328.85        96.88 o
   6  12   5        435.58        517.00        35.80 o
   8  12   5        608.25        606.27        46.83 o
  -7  13   5        480.43        398.79        31.46 o
  -5  13   5         63.63         98.54        16.18 o
  -3  13   5        289.69        281.38        25.00 o
  -1  13   5        998.06       1088.85        63.86 o
   1  13   5        788.17        651.80        48.36 o
   3  13   5       1761.59       1836.90        76.81 o
   5  13   5         92.62         70.31        34.69 o
 -22   0   6        529.41        557.29        39.89 o
 -20   0   6        132.05         69.42        31.55 o
 -18   0   6       4771.54       5196.10       111.09 o
 -16   0   6       1043.37       1161.81        53.11 o
 -14   0   6         75.12        100.34        12.19 o
 -12   0   6         70.26         64.57         9.77 o
 -10   0   6       5824.89       5568.80        84.47 o
  -8   0   6      42545.20      45103.02       218.96 o
  -6   0   6         25.60         44.81        17.03 o
  -4   0   6       8809.23       7919.08        80.75 o
  -2   0   6       2437.21       1667.20        37.42 o
   0   0   6       6216.02       6763.73        71.57 o
   2   0   6       6537.00       6881.40        74.30 o
   4   0   6      58989.99      62651.91       235.58 o
   8   0   6        632.86        676.26        30.20 o
  10   0   6        438.36        406.09        27.64 o
  12   0   6       5921.65       6369.28       102.04 o
  14   0   6        175.44        224.73        18.91 o
  16   0   6       1068.09       1072.85        51.94 o
  18   0   6       3636.79       3847.11        99.66 o
  20   0   6        135.10         80.30        31.14 o
 -23   1   6         10.44        -12.14        22.47 o
 -21   1   6        241.44        248.92        25.77 o
 -19   1   6        297.57        320.39        25.41 o
 -17   1   6          0.52         -2.53        16.01 o
 -15   1   6          0.22         -3.40        12.92 o
 -13   1   6        254.22        263.77        13.25 o
 -11   1   6       1172.24       1229.52        30.91 o
  -9   1   6       6541.03       7312.69       107.41 o
  -7   1   6       7739.94       8107.89        64.28 o
  -5   1   6       2976.97       2892.88        36.80 o
  -3   1   6       7182.96       7826.33        55.79 o
  -1   1   6         65.37         71.41         4.04 o
   1   1   6       1912.71       2097.27        57.49 o
   3   1   6        754.84        718.85        35.05 o
   5   1   6        248.75        282.39        16.16 o
   7   1   6       5207.31       5834.88        57.76 o
   9   1   6       1251.44       1328.98        31.35 o
  11   1   6        112.81        136.94         8.86 o
  13   1   6        152.70        159.07        10.58 o
  15   1   6         16.66         29.38        20.34 o
  17   1   6         12.63        -17.33        17.33 o
  19   1   6          0.43         23.24        17.52 o
  21   1   6         92.52         50.44        24.00 o
 -22   2   6        302.57        329.02        26.58 o
 -20   2   6        132.20        151.51        19.76 o
 -18   2   6       1193.11       1234.27        59.19 o
 -16   2   6       1414.09       1607.16        61.79 o
 -14   2   6       2007.71       2086.51        63.50 o
 -12   2   6       1859.55       1997.60        58.03 o
 -10   2   6       1047.93       1107.72        41.00 o
  -8   2   6       8771.68       8401.54        98.72 o
  -6   2   6         81.14         90.53         8.92 o
  -4   2   6      10247.03       9380.87        90.57 o
  -2   2   6       3768.01       3394.09        53.02 o
   0   2   6       4797.19       4358.78        59.55 o
   2   2   6       2845.49       2510.40        46.51 o
   4   2   6       2627.65       2296.73        46.47 o
   6   2   6       2840.61       3153.00        58.57 o
   8   2   6       2797.30       2911.60        61.08 o
  10   2   6       4680.68       5225.86        86.98 o
  12   2   6      15557.84      16300.96       163.30 o
  14   2   6         51.28         59.51        22.94 o
  16   2   6       1178.15       1109.11        53.69 o
  18   2   6       2979.99       3135.26        91.10 o
  20   2   6        994.31        966.16        57.85 o
 -21   3   6        529.69        541.52        42.35 o
 -19   3   6        538.51        495.58        34.24 o
 -17   3   6         99.13         68.25        24.02 o
 -15   3   6        108.11        117.36        14.16 o
 -13   3   6        133.98        147.84        13.85 o
 -11   3   6       1401.70       1501.80        48.58 o
  -9   3   6        226.56        269.41        19.23 o
  -7   3   6       9676.39       9910.78       105.13 o
  -5   3   6       4514.73       4408.38        66.99 o
  -3   3   6       1148.46       1247.40        34.96 o
  -1   3   6       1561.91       1458.43        36.97 o
   1   3   6         28.02         73.22         7.75 o
   3   3   6       1708.04       1541.91        39.21 o
   5   3   6         67.90         49.52         7.93 o
   7   3   6       4132.00       4019.72        70.08 o
   9   3   6        303.91        446.69        28.32 o
  11   3   6       2028.07       2275.71        62.42 o
  13   3   6          8.23        -22.63        22.63 o
  15   3   6       2284.39       2261.46        71.52 o
  17   3   6         42.10         32.49        27.29 o
  19   3   6         53.21         56.29        31.05 o
 -22   4   6         45.78         57.36        33.20 o
 -20   4   6         58.51         20.30        29.98 o
 -18   4   6        515.69        542.36        36.43 o
 -16   4   6       1205.37       1119.19        55.75 o
 -14   4   6        124.22        116.43        13.31 o
 -12   4   6       2520.28       2510.40        65.79 o
 -10   4   6       4106.64       4395.57        80.88 o
  -8   4   6       8860.67       8849.71       106.65 o
  -6   4   6          2.94         28.86        12.95 o
  -4   4   6      11344.36      10957.15       107.05 o
  -2   4   6       4607.01       4273.85        65.29 o
   0   4   6         54.81         53.28         7.57 o
   2   4   6          2.89        139.32        11.16 o
   4   4   6      12439.97      12336.43       116.83 o
   6   4   6       3581.19       3658.54        67.21 o
   8   4   6        301.20        325.88        25.59 o
  10   4   6        229.02        287.60        22.85 o
  12   4   6        132.86        168.18        14.25 o
  14   4   6        217.59        171.19        16.04 o
  16   4   6       1540.58       1626.38        63.14 o
  18   4   6       1336.49       1408.73        65.07 o
  20   4   6        340.66        348.64        27.02 o
 -21   5   6       1059.17       1146.30        66.95 o
 -19   5   6       1553.20       1656.09        72.11 o
 -17   5   6        109.24         81.96        27.60 o
 -15   5   6         91.28        124.36        13.94 o
 -13   5   6        459.52        454.85        35.45 o
 -11   5   6       1626.91       1659.81        54.26 o
  -9   5   6        132.22        160.92        15.41 o
  -7   5   6       7609.44       7652.36       100.70 o
  -5   5   6      14657.21      14895.00       134.35 o
  -3   5   6        251.49        327.98        21.60 o
  -1   5   6       2070.67       1853.98        46.60 o
   1   5   6       1548.16       1390.09        40.91 o
   3   5   6        294.23        222.76        16.94 o
   5   5   6        300.41        333.67        25.09 o
   7   5   6      18115.82      19398.66       165.31 o
   9   5   6       9875.74      10340.98       128.97 o
  11   5   6         89.21         67.53        13.04 o
  13   5   6        227.53        270.04        22.54 o
  15   5   6        953.30       1025.27        53.60 o
  17   5   6         46.25         60.09        22.85 o
  19   5   6        298.21        414.42        34.10 o
 -20   6   6         11.72         55.79        25.59 o
 -18   6   6         79.25         78.42        33.70 o
 -16   6   6        438.98        399.55        33.07 o
 -14   6   6         61.76         65.34        14.12 o
 -12   6   6         38.54         30.78        10.98 o
 -10   6   6       4818.49       4956.36        92.72 o
  -8   6   6       1933.43       1907.80        56.24 o
  -6   6   6        598.22        551.55        33.20 o
  -4   6   6        314.87        312.43        20.30 o
  -2   6   6       6141.50       6285.76        90.03 o
   0   6   6       2335.93       2652.27        59.78 o
   2   6   6       3564.69       3511.69        68.16 o
   4   6   6       9675.83      10204.61       118.85 o
   6   6   6       2545.46       2789.18        65.79 o
   8   6   6       2488.26       2680.41        69.68 o
  10   6   6       2310.82       2234.80        65.61 o
  12   6   6        471.36        510.42        37.78 o
  14   6   6          6.81         10.26        20.03 o
  16   6   6        532.90        526.95        36.93 o
  18   6   6        278.57        313.82        25.45 o
 -19   7   6        420.87        489.09        36.79 o
 -17   7   6        606.76        647.58        40.65 o
 -15   7   6       1352.97       1352.62        61.84 o
 -13   7   6        327.77        400.71        27.82 o
 -11   7   6        243.81        240.37        17.56 o
  -9   7   6        766.40        837.46        44.23 o
  -7   7   6       4902.98       4889.49        90.48 o
  -5   7   6       9677.57       9854.58       123.10 o
  -3   7   6         60.25         74.44        11.25 o
  -1   7   6        117.96        115.89        10.22 o
   1   7   6       1622.60       1347.78        46.02 o
   3   7   6       4172.82       4256.24        81.06 o
   5   7   6        692.44        754.06        38.72 o
   7   7   6       3710.78       3873.32        83.44 o
   9   7   6       4526.89       4133.78        90.26 o
  11   7   6        141.27        155.14        15.46 o
  13   7   6       2200.32       2083.16        73.40 o
  15   7   6       4149.38       4284.92       108.36 o
  17   7   6        803.61        905.39        56.29 o
 -18   8   6          8.47        -10.58        31.91 o
 -16   8   6         87.10         86.22        30.51 o
 -14   8   6        694.74        669.32        47.23 o
 -12   8   6         85.15        108.36        14.96 o
 -10   8   6         21.82         25.72        20.79 o
  -8   8   6        280.70        276.72        24.56 o
  -6   8   6        128.59        136.32        14.03 o
  -4   8   6        622.93        634.15        35.76 o
  -2   8   6         11.24         46.74        17.74 o
   0   8   6       1716.59       1640.67        54.62 o
   2   8   6        844.36        717.23        38.85 o
   4   8   6        248.69        242.12        19.50 o
   6   8   6        921.29        971.71        47.41 o
   8   8   6         18.26         45.13        23.84 o
  10   8   6        310.74        288.37        23.35 o
  12   8   6        839.23        825.81        50.01 o
  14   8   6        112.86        126.37        17.07 o
  16   8   6        474.72        566.29        40.11 o
 -17   9   6        260.78        258.97        23.57 o
 -15   9   6        319.76        392.56        34.73 o
 -13   9   6         44.91         45.13        26.71 o
 -11   9   6       1135.69       1089.57        54.80 o
  -9   9   6        645.14        591.98        42.57 o
  -7   9   6       2666.66       2654.20        75.37 o
  -5   9   6       4375.98       4590.91        95.68 o
  -3   9   6          8.10          1.70        21.78 o
  -1   9   6        498.05        597.40        36.75 o
   1   9   6         79.22         61.22        23.17 o
   3   9   6          4.41          5.24        18.87 o
   5   9   6        515.49        490.70        38.01 o
   7   9   6       7689.85       7774.43       130.54 o
   9   9   6       3384.94       3507.83        91.64 o
  11   9   6         70.21         73.18        24.61 o
  13   9   6        829.00        862.11        54.31 o
  15   9   6       1416.31       1496.92        69.28 o
 -14  10   6        104.92        151.78        18.91 o
 -12  10   6        200.55        174.85        18.46 o
 -10  10   6         14.62         22.10        24.65 o
  -8  10   6        323.02        363.12        30.96 o
  -6  10   6         13.93         -9.95        24.96 o
  -4  10   6       1065.48       1030.24        52.61 o
  -2  10   6        575.34        648.35        42.30 o
   0  10   6         14.02         35.98        18.64 o
   2  10   6        168.81        181.81        15.68 o
   4  10   6          7.44          9.90        23.17 o
   6  10   6        839.07        834.54        50.42 o
   8  10   6        254.60        264.12        22.90 o
  10  10   6       1529.61       1742.27        69.33 o
  12  10   6         32.84         52.61        26.35 o
  14  10   6        109.18        139.86        17.79 o
 -13  11   6        755.27        811.91        57.18 o
 -11  11   6        432.56        438.31        30.96 o
  -9  11   6        609.27        581.00        42.12 o
  -7  11   6       5105.67       5239.43       118.76 o
  -5  11   6       5459.09       5603.26       119.34 o
  -3  11   6        126.25        141.92        17.16 o
  -1  11   6        815.75        854.93        50.55 o
   1  11   6       3626.66       3751.56        95.98 o
   3  11   6        935.95        937.57        51.18 o
   5  11   6        918.55       1042.52        55.57 o
   7  11   6       1790.39       1887.23        73.67 o
   9  11   6        981.49       1010.30        59.02 o
  11  11   6        232.23        277.12        21.74 o
 -10  12   6        216.87        241.18        20.07 o
  -8  12   6        425.71        496.21        38.01 o
  -6  12   6         16.64         17.16        27.60 o
  -4  12   6        895.41        909.56        56.86 o
  -2  12   6        319.40        354.47        25.99 o
   0  12   6        288.58        338.02        22.72 o
   2  12   6        230.81        331.08        26.93 o
   4  12   6        346.08        348.91        27.34 o
   6  12   6        496.02        535.82        38.72 o
   8  12   6          0.14          0.00        25.09 o
  -5  13   6       1625.36       1709.96        75.78 o
  -3  13   6        503.44        534.92        37.15 o
  -1  13   6         22.67          7.84        28.27 o
   1  13   6        251.48        276.00        21.92 o
   3  13   6        445.10        448.80        40.02 o
 -21   1   7        503.94        474.38        26.54 o
 -19   1   7       4235.54       4369.42        79.66 o
 -17   1   7       2237.74       2206.69        52.38 o
 -15   1   7        580.05        531.93        26.17 o
 -13   1   7        602.00        763.48       131.44 o
 -11   1   7         51.36         36.17        11.32 o
  -9   1   7          6.38         -9.56        11.19 o
  -7   1   7       9273.80       9063.59       233.92 o
  -5   1   7      90181.12      92403.77      1758.42 o
  -3   1   7        572.94        780.26        20.21 o
  -1   1   7       1865.23       1636.12        27.91 o
   1   1   7       3221.83       3228.02       802.30 o
   3   1   7       3529.60       3710.16        43.11 o
   5   1   7         28.50         20.31        22.49 o
   7   1   7       7233.66       7215.36        67.74 o
   9   1   7      12730.26      12229.54        94.18 o
  11   1   7       1986.41       2080.47        43.11 o
  13   1   7       1859.43       1751.59        42.67 o
  15   1   7        654.10        745.24        45.22 o
  17   1   7       1702.83       1573.64        77.97 o
  19   1   7         13.03         16.83        19.00 o
 -22   2   7         24.54         57.18        33.11 o
 -20   2   7         62.74         30.47        33.47 o
 -18   2   7         58.57         70.31        16.22 o
 -16   2   7        805.59        717.68        44.77 o
 -14   2   7        918.65        839.60        45.53 o
 -12   2   7          2.03         13.67        15.14 o
 -10   2   7        864.53        921.88        38.94 o
  -8   2   7        407.37        358.06        24.56 o
  -6   2   7       6179.69       6495.61        85.19 o
  -4   2   7        302.18        269.23        19.80 o
  -2   2   7       3257.71       2958.74        53.69 o
   0   2   7       1135.06        989.91        32.00 o
   2   2   7        272.65        240.50        18.46 o
   4   2   7        177.78        223.62        15.73 o
   6   2   7       6754.54       6974.57        90.97 o
   8   2   7        828.84        885.54        36.70 o
  10   2   7       1439.49       1527.25        51.67 o
  12   2   7        346.20        327.40        25.32 o
  14   2   7       1804.93       1728.87        63.50 o
  16   2   7       2146.14       2075.00        71.79 o
  18   2   7        511.09        513.91        34.91 o
  20   2   7        203.28        210.13        20.48 o
 -21   3   7        921.23        963.20        61.53 o
 -19   3   7       2733.96       2809.34        90.79 o
 -17   3   7       1603.53       1432.92        66.33 o
 -15   3   7        371.53        424.28        27.47 o
 -13   3   7        251.30        234.19        16.90 o
 -11   3   7        647.36        643.37        35.18 o
  -9   3   7        429.60        432.57        27.16 o
  -7   3   7       5494.49       5015.41        79.32 o
  -5   3   7       6735.74       6275.72        84.16 o
  -3   3   7       1849.71       1791.43        44.32 o
  -1   3   7          2.95         17.20        10.98 o
   1   3   7       8699.68       7728.18        89.22 o
   3   3   7       5759.80       4830.30        72.64 o
   5   3   7        151.40        136.54        10.49 o
   7   3   7       1869.10       1918.82        52.88 o
   9   3   7       2188.48       2099.07        57.90 o
  11   3   7        212.56        221.95        15.64 o
  13   3   7       4261.32       4094.84        91.01 o
  15   3   7       7645.57       7116.58       128.34 o
  17   3   7       3063.63       2809.02        89.76 o
  19   3   7         28.89         28.27        26.62 o
 -20   4   7        107.02        109.47        19.63 o
 -18   4   7        824.14        807.56        50.96 o
 -16   4   7       1486.83       1428.62        61.67 o
 -14   4   7        714.59        748.46        43.11 o
 -12   4   7       1211.03       1171.40        47.28 o
 -10   4   7        193.84        180.28        14.43 o
  -8   4   7       3907.03       3852.94        74.92 o
  -6   4   7       2431.94       2324.20        56.02 o
  -4   4   7       1735.32       1580.09        44.59 o
  -2   4   7       7258.72       7170.80        90.03 o
   0   4   7       2591.72       2754.08        56.20 o
   2   4   7          9.56         20.52        14.03 o
   4   4   7       1365.00       1240.01        41.00 o
   6   4   7       1857.70       1916.18        53.11 o
   8   4   7        735.82        819.31        37.42 o
  10   4   7      10509.46      10310.64       132.20 o
  12   4   7       4068.88       3881.89        89.04 o
  14   4   7       1580.30       1616.08        61.79 o
  16   4   7        530.99        593.81        45.62 o
  18   4   7          3.33         29.85        24.34 o
 -21   5   7       1403.10       1353.96        74.66 o
 -19   5   7        777.74        755.49        54.26 o
 -17   5   7        276.33        348.14        28.36 o
 -15   5   7        106.15         98.28        14.47 o
 -13   5   7         30.92         17.92        22.23 o
 -11   5   7       1170.33       1156.62        49.11 o
  -9   5   7        186.68        186.51        16.09 o
  -7   5   7       3180.28       3157.49        68.61 o
  -5   5   7      21279.61      21416.03       168.86 o
  -3   5   7       7940.15       7735.85        98.81 o
  -1   5   7        559.97        635.62        31.19 o
   1   5   7        591.00        496.12        27.52 o
   3   5   7        177.07        150.26        11.30 o
   5   5   7          2.14         20.88        13.80 o
   7   5   7       8040.47       7585.23       108.63 o
   9   5   7       4520.11       4804.34        92.00 o
  11   5   7        844.03        741.56        42.26 o
  13   5   7        423.67        373.83        28.23 o
  15   5   7       1131.40       1053.27        52.66 o
  17   5   7          2.45         17.03        24.70 o
  19   5   7        123.31        140.27        19.45 o
 -20   6   7       1387.25       1244.58        72.11 o
 -18   6   7        683.29        681.82        47.64 o
 -16   6   7        271.08        314.00        21.06 o
 -14   6   7        118.59        114.90        15.10 o
 -12   6   7        407.07        389.78        27.91 o
 -10   6   7       4322.41       4076.60        86.85 o
  -8   6   7      15908.08      15681.05       161.72 o
  -6   6   7         46.07         40.51        20.48 o
  -4   6   7       2941.87       2732.48        64.22 o
  -2   6   7       6085.32       5743.85        90.92 o
   0   6   7        562.95        464.26        28.72 o
   2   6   7        353.24        329.64        25.99 o
   4   6   7       7976.68       8076.60       109.97 o
   6   6   7       7833.94       7666.88       113.06 o
   8   6   7       1460.38       1419.97        52.79 o
  10   6   7        121.44        154.51        14.78 o
  12   6   7        296.00        330.99        26.93 o
  14   6   7       1175.04       1242.25        58.80 o
  16   6   7        790.45        758.85        53.28 o
  18   6   7        800.09        848.62        55.21 o
 -19   7   7        448.72        479.05        40.29 o
 -17   7   7        830.77        795.92        55.88 o
 -15   7   7         37.71         28.72        26.58 o
 -13   7   7          2.95         14.03        19.76 o
 -11   7   7        449.09        400.98        27.73 o
  -9   7   7         50.00         83.35        12.46 o
  -7   7   7        567.05        601.20        37.33 o
  -5   7   7        722.51        660.98        37.96 o
  -3   7   7          0.82         20.30        15.19 o
  -1   7   7       1021.41        947.83        41.54 o
   1   7   7        293.36        313.38        21.83 o
   3   7   7         64.71         44.86        22.28 o
   5   7   7        125.73        141.65        13.22 o
   7   7   7       4237.84       4152.15        89.04 o
   9   7   7         60.54         59.02        13.00 o
  11   7   7        751.03        753.79        45.31 o
  13   7   7          4.61        -15.37        25.68 o
  15   7   7       1702.98       1576.15        70.49 o
  17   7   7        291.30        315.03        24.70 o
 -18   8   7        622.26        682.67        52.25 o
 -16   8   7        621.49        720.50        50.10 o
 -14   8   7       1177.31       1138.15        57.67 o
 -12   8   7        448.99        457.94        30.87 o
 -10   8   7         23.20         28.68        22.23 o
  -8   8   7       2058.65       2097.63        66.50 o
  -6   8   7         45.71         51.85        11.34 o
  -4   8   7       3033.82       2899.73        74.39 o
  -2   8   7       6522.99       6266.18       105.58 o
   0   8   7        649.88        650.54        38.99 o
   2   8   7        228.15        168.05        14.12 o
   4   8   7       1263.53       1297.50        51.76 o
   6   8   7       1810.17       1990.21        64.35 o
   8   8   7        288.10        355.55        26.26 o
  10   8   7       1180.15       1246.05        56.64 o
  12   8   7       5239.50       5139.10       117.18 o
  14   8   7       1037.09        931.29        56.86 o
  16   8   7          2.77        -24.02        30.38 o
 -15   9   7        203.97        209.54        20.34 o
 -13   9   7          4.56          4.66        23.03 o
 -11   9   7       1177.81       1099.92        56.73 o
  -9   9   7       2754.18       2694.44        80.97 o
  -7   9   7        244.64        275.64        21.96 o
  -5   9   7         14.75         45.94        25.09 o
  -3   9   7       1744.74       1580.72        59.10 o
  -1   9   7        331.58        321.17        23.75 o
   1   9   7          0.24        -20.30        20.30 o
   3   9   7        234.88        251.71        19.54 o
   5   9   7        748.12        636.79        42.98 o
   7   9   7        427.16        326.01        25.50 o
   9   9   7         26.21         64.44        24.70 o
  11   9   7         41.85         46.20        27.34 o
  13   9   7        211.48        207.84        20.48 o
 -14  10   7        235.59        202.19        20.21 o
 -12  10   7        653.26        659.91        48.54 o
 -10  10   7         98.33        126.37        16.99 o
  -8  10   7      10562.17      10883.79       165.49 o
  -6  10   7       1503.21       1644.35        66.77 o
  -4  10   7        501.38        506.29        37.78 o
  -2  10   7        890.51        903.69        50.15 o
   0  10   7         80.26         82.37        12.05 o
   2  10   7        211.80        167.82        15.14 o
   4  10   7       6544.08       6084.06       122.96 o
   6  10   7       3657.18       3794.45        98.81 o
   8  10   7         18.37         56.86        20.97 o
  10  10   7       1355.26       1537.92        67.35 o
  12  10   7       2446.71       2642.73        89.94 o
 -11  11   7         93.39         77.13        34.51 o
  -9  11   7         61.09         56.06        30.33 o
  -7  11   7        183.91        188.75        19.71 o
  -5  11   7        198.04        183.42        20.12 o
  -3  11   7        199.12        199.50        18.51 o
  -1  11   7        466.88        435.67        31.32 o
   1  11   7        334.10        337.66        25.36 o
   3  11   7          1.44         -4.52        21.83 o
   5  11   7         33.45         46.51        26.93 o
   7  11   7        207.04        263.82        20.79 o
   9  11   7         58.51         66.55        26.84 o
  -8  12   7       1681.36       1796.58        76.72 o
  -6  12   7        339.96        432.75        33.47 o
  -4  12   7        395.99        412.59        33.65 o
  -2  12   7       2427.92       2527.82        87.07 o
   0  12   7       1373.86       1548.27        69.55 o
   2  12   7        250.16        266.81        21.42 o
   4  12   7       1220.33       1227.90        65.43 o
   6  12   7        398.92        414.11        32.40 o
  -3  13   7         61.86         73.00        26.89 o
  -1  13   7        223.41        266.32        24.43 o
   1  13   7        247.34        251.67        23.44 o
 -22   0   8       1356.57       1287.51        71.39 o
 -20   0   8       2223.50       2097.90        82.19 o
 -18   0   8        123.23        132.91        17.61 o
 -16   0   8        849.61        842.92        48.49 o
 -14   0   8          8.78          0.00        19.98 o
 -12   0   8        664.37        635.94        35.94 o
 -10   0   8       1467.45       1429.79        49.02 o
  -8   0   8     143639.06     152134.36      1711.97 o
  -6   0   8        142.33        120.32        11.30 o
  -4   0   8         47.96         25.90         8.38 o
  -2   0   8      10590.46       9486.94        99.44 o
   0   0   8      15809.58      15425.54       125.56 o
   2   0   8       4170.76       3934.32        65.47 o
   4   0   8      28590.31      30142.45       187.36 o
   6   0   8        121.24         77.22         9.54 o
   8   0   8          8.65         12.46        15.32 o
  10   0   8       1701.93       1758.17        56.20 o
  12   0   8       1968.69       1964.99        64.66 o
  14   0   8       2399.31       2535.67        76.14 o
  16   0   8         10.50        -13.58        23.48 o
  18   0   8       1521.45       1689.08        73.58 o
  20   0   8         16.46         65.52        26.89 o
 -21   1   8        320.20        300.28        17.12 o
 -19   1   8        229.49        207.97        26.37 o
 -17   1   8         17.59         41.29        19.30 o
 -15   1   8         55.43         25.93        15.89 o
 -13   1   8          0.19          9.58        12.22 o
 -11   1   8        349.07        370.46        19.18 o
  -9   1   8       3713.99       3640.92        69.19 o
  -7   1   8        439.15        480.65        20.25 o
  -5   1   8         92.47         25.52        17.99 o
  -3   1   8       3551.27       3787.92        45.45 o
  -1   1   8          3.88          9.92         7.59 o
   1   1   8          0.80         14.02         8.12 o
   3   1   8        865.55        851.58        37.04 o
   5   1   8       3687.57       4147.71        90.12 o
   7   1   8        183.75        228.13        14.45 o
   9   1   8         94.33         92.06         8.38 o
  11   1   8       6593.66       6625.15       153.93 o
  13   1   8        156.83        137.85        11.12 o
  15   1   8        154.00        149.18        12.68 o
  17   1   8          5.49        -17.86        17.86 o
  19   1   8         41.82         66.18        20.69 o
 -22   2   8        848.30        902.97        60.54 o
 -20   2   8        940.51        921.61        56.64 o
 -18   2   8         82.27         69.33        28.27 o
 -16   2   8       2271.57       2356.74        78.20 o
 -14   2   8       2113.10       1933.44        65.83 o
 -12   2   8        122.06        124.63        12.91 o
 -10   2   8        103.58        111.59        11.75 o
  -8   2   8       4597.54       4629.04        80.88 o
  -6   2   8         95.47         60.14         9.27 o
  -4   2   8        236.96        217.52        15.55 o
  -2   2   8      21767.91      20435.40       149.18 o
   0   2   8       3628.18       3079.42        58.98 o
   2   2   8       1018.59       1092.39        37.29 o
   4   2   8       5990.80       5757.82        84.07 o
   6   2   8        792.11        691.15        32.81 o
   8   2   8       1697.31       1757.91        52.84 o
  10   2   8       3117.56       3227.40        77.66 o
  12   2   8       5280.42       5524.62       104.55 o
  14   2   8       8310.64       8073.95       132.78 o
  16   2   8          0.54        -13.44        25.14 o
  18   2   8       1165.04       1125.60        59.33 o
  20   2   8        449.20        416.00        29.53 o
 -21   3   8        327.60        439.25        32.36 o
 -19   3   8        854.42        902.48        58.26 o
 -17   3   8        109.75        118.80        18.15 o
 -15   3   8        198.46        202.33        16.94 o
 -13   3   8        757.94        810.30        44.81 o
 -11   3   8       2002.48       2352.30        64.80 o
  -9   3   8         99.43         74.75        10.67 o
  -7   3   8        661.52        726.81        35.32 o
  -5   3   8        561.21        512.12        28.90 o
  -3   3   8       1955.68       2155.30        51.76 o
  -1   3   8        308.76        422.67        25.95 o
   1   3   8       1013.20        954.02        34.60 o
   3   3   8       5318.21       5912.16        85.95 o
   5   3   8        228.97        303.92        21.69 o
   7   3   8       3543.42       4011.43        78.38 o
   9   3   8          4.05         16.76        19.71 o
  11   3   8       6931.41       6733.53       113.74 o
  13   3   8         63.99        -19.09        27.43 o
  15   3   8       3615.88       3508.78        94.64 o
  17   3   8       1122.84       1006.13        57.04 o
  19   3   8          5.91        -18.87        28.63 o
 -20   4   8        932.36        972.92        65.29 o
 -18   4   8         66.29         36.16        32.63 o
 -16   4   8        302.22        337.31        23.84 o
 -14   4   8         49.48         38.22        22.14 o
 -12   4   8         97.16        109.83        13.80 o
 -10   4   8        872.27        901.59        42.17 o
  -8   4   8       2183.95       2207.77        58.48 o
  -6   4   8       3146.58       3269.97        69.59 o
  -4   4   8         78.47         78.65         9.19 o
  -2   4   8         84.89        121.89        10.53 o
   0   4   8       1398.61       1469.98        44.50 o
   2   4   8       2202.55       2404.02        57.36 o
   4   4   8       2405.17       2541.22        59.64 o
   6   4   8       8704.22       9548.38       119.21 o
   8   4   8       3723.18       4093.22        82.99 o
  10   4   8         39.86         50.28        22.45 o
  12   4   8       1960.24       2091.66        68.88 o
  14   4   8       6783.38       7051.65       128.75 o
  16   4   8         20.41         41.99        22.85 o
  18   4   8        697.67        787.35        52.43 o
 -19   5   8       1008.20       1103.06        65.70 o
 -17   5   8        735.51        818.86        53.55 o
 -15   5   8         26.89          4.16        22.01 o
 -13   5   8        281.58        298.13        21.29 o
 -11   5   8       4762.49       5106.83       100.56 o
  -9   5   8         86.16         75.24        13.58 o
  -7   5   8        236.28        266.37        18.64 o
  -5   5   8      23219.64      25012.19       189.96 o
  -3   5   8       3436.31       3565.82        71.61 o
  -1   5   8        607.35        607.17        31.55 o
   1   5   8       2805.41       2878.44        65.97 o
   3   5   8       1602.36       1721.65        52.12 o
   5   5   8        138.19        127.67        12.64 o
   7   5   8       5676.75       6462.59       104.86 o
   9   5   8        756.43        947.29        46.24 o
  11   5   8        390.48        447.76        32.84 o
  13   5   8        681.63        727.53        46.74 o
  15   5   8       1181.81       1281.10        61.53 o
  17   5   8        891.02       1024.95        59.28 o
 -18   6   8         86.57         94.69        18.37 o
 -16   6   8          7.52         41.49        27.07 o
 -14   6   8        173.61        190.19        16.54 o
 -12   6   8        177.46        194.62        15.77 o
 -10   6   8       1762.29       1829.06        61.67 o
  -8   6   8       2264.01       2556.20        70.44 o
  -6   6   8       2586.16       2884.27        71.12 o
  -4   6   8       1688.86       1835.56        56.06 o
  -2   6   8        651.56        738.33        37.74 o
   0   6   8       1432.02       1381.66        49.56 o
   2   6   8        399.95        435.17        32.76 o
   4   6   8        448.15        436.16        33.07 o
   6   6   8       2759.39       2996.79        74.26 o
   8   6   8        461.81        549.09        35.32 o
  10   6   8       1532.02       1601.24        64.27 o
  12   6   8       1955.02       2148.67        73.18 o
  14   6   8       1021.41       1199.58        60.86 o
  16   6   8        213.31        247.23        22.72 o
 -17   7   8        699.52        668.29        45.26 o
 -15   7   8          1.75         -9.27        24.29 o
 -13   7   8       1234.23       1379.65        62.24 o
 -11   7   8        913.14        979.83        49.83 o
  -9   7   8        223.95        267.21        21.02 o
  -7   7   8       1380.55       1462.10        54.31 o
  -5   7   8      10874.26      11494.68       142.91 o
  -3   7   8       4222.04       4389.29        87.39 o
  -1   7   8         97.82         64.39        21.56 o
   1   7   8       5202.24       5775.97        99.44 o
   3   7   8       3127.62       3573.30        80.84 o
   5   7   8       1026.92       1264.74        50.64 o
   7   7   8        930.99       1036.96        47.77 o
   9   7   8         72.63         90.79        13.89 o
  11   7   8       2538.62       2585.68        80.30 o
  13   7   8         57.38         75.96        26.17 o
  15   7   8       1451.30       1671.33        70.13 o
 -16   8   8         69.48        104.46        17.74 o
 -14   8   8        269.96        270.08        21.96 o
 -12   8   8        227.23        221.38        19.50 o
 -10   8   8       1913.50       2061.55        69.72 o
  -8   8   8         61.88         69.95        24.56 o
  -6   8   8        539.56        578.26        39.97 o
  -4   8   8        123.12        128.88        16.13 o
  -2   8   8        308.53        299.35        24.02 o
   0   8   8          4.18         18.69        17.11 o
   2   8   8         90.01         94.15        12.91 o
   4   8   8       1407.38       1539.90        58.21 o
   6   8   8         55.20         68.07        24.52 o
   8   8   8       1022.62       1022.18        49.79 o
  10   8   8         77.52         80.30        29.22 o
  12   8   8         43.07         77.66        26.71 o
  14   8   8         79.15        135.91        19.27 o
 -15   9   8        288.01        284.52        22.99 o
 -13   9   8         37.43         34.06        29.35 o
 -11   9   8        793.06        805.50        52.39 o
  -9   9   8       2025.74       2071.77        74.26 o
  -7   9   8        738.80        679.89        48.45 o
  -5   9   8       1567.48       1719.36        64.39 o
  -3   9   8         18.07         28.45        20.52 o
  -1   9   8       1021.67       1030.11        50.91 o
   1   9   8       2571.13       2612.75        77.40 o
   3   9   8       2498.94       2738.22        78.06 o
   5   9   8        318.93        380.01        30.24 o
   7   9   8        343.94        350.30        26.93 o
   9   9   8       2410.89       2609.79        85.33 o
  11   9   8        986.14       1002.95        56.77 o
  13   9   8        114.43         98.19        18.69 o
 -14  10   8        169.79        164.73        19.27 o
 -12  10   8        228.88        230.83        21.96 o
 -10  10   8        349.56        336.45        26.98 o
  -8  10   8        153.82        173.74        19.68 o
  -6  10   8         17.88         65.25        23.84 o
  -4  10   8        132.03        149.45        16.94 o
  -2  10   8        272.25        291.91        21.65 o
   0  10   8         10.20        -14.60        24.43 o
   2  10   8        977.07        967.68        55.43 o
   4  10   8        411.00        483.84        32.31 o
   6  10   8         26.87         -4.52        25.27 o
   8  10   8         14.47          4.75        22.19 o
  10  10   8        115.18        120.41        16.85 o
  12  10   8        414.26        522.83        38.49 o
 -11  11   8        712.70        753.79        56.73 o
  -9  11   8         75.03         68.56        25.99 o
  -7  11   8       1191.06       1324.88        63.32 o
  -5  11   8       3166.41       3423.27        97.78 o
  -3  11   8       1152.21       1376.01        65.20 o
  -1  11   8        521.78        520.32        39.75 o
   1  11   8       1959.42       2104.93        77.93 o
   3  11   8       1742.12       1811.18        75.91 o
   5  11   8        129.89        145.65        17.11 o
   7  11   8        728.93        878.50        51.98 o
   9  11   8       2228.55       2552.52        92.54 o
  -8  12   8        258.90        255.66        22.54 o
  -6  12   8        357.99        347.39        30.38 o
  -4  12   8        483.03        483.84        39.21 o
  -2  12   8        634.76        715.08        52.07 o
   0  12   8        746.39        758.58        56.33 o
   2  12   8         21.82         51.53        27.73 o
   4  12   8        474.61        582.79        45.13 o
   6  12   8         54.11         60.00        15.91 o
 -21   1   9        187.81        165.35        13.87 o
 -19   1   9       2314.76       2076.92        93.79 o
 -17   1   9       1475.88       1376.73        41.07 o
 -15   1   9        489.11        481.93        32.40 o
 -13   1   9        384.05        358.42        23.95 o
 -11   1   9       6556.44       6050.46       159.15 o
  -9   1   9       5155.96       4664.98        58.03 o
  -7   1   9        805.71        764.51        24.69 o
  -5   1   9       2237.99       1984.76        34.97 o
  -3   1   9      23522.15      20887.22       162.11 o
  -1   1   9       2390.10       2042.16        84.54 o
   1   1   9      14348.79      13074.70        85.77 o
   3   1   9      14624.98      12896.84       169.37 o
   5   1   9        781.61        683.02        22.59 o
   7   1   9       1101.87       1013.26        27.66 o
   9   1   9       3442.01       3228.53       121.67 o
  11   1   9       2517.30       2639.37        77.26 o
  13   1   9          9.52         13.66        15.77 o
  15   1   9       5013.34       4445.43        73.76 o
  17   1   9       2102.14       1782.49        65.67 o
  19   1   9         43.81         61.01        19.29 o
 -20   2   9          1.82         -7.35        28.59 o
 -18   2   9         38.54         -8.79        25.99 o
 -16   2   9        530.43        536.54        40.86 o
 -14   2   9        270.38        269.90        20.61 o
 -12   2   9        660.35        665.11        39.03 o
 -10   2   9        741.88        765.45        36.66 o
  -8   2   9        452.85        423.17        27.78 o
  -6   2   9        329.40        317.00        22.23 o
  -4   2   9       1796.30       1696.42        46.06 o
  -2   2   9        281.67        325.79        23.08 o
   0   2   9       3992.85       3747.54        66.19 o
   2   2   9        333.11        343.44        22.45 o
   4   2   9        371.05        396.95        25.45 o
   6   2   9        142.92        167.55        11.16 o
   8   2   9       1262.00       1094.59        44.72 o
  10   2   9       5514.80       5131.12        94.42 o
  12   2   9         33.64         24.38        19.71 o
  14   2   9        912.89        781.39        46.51 o
  16   2   9        220.58        238.31        18.24 o
  18   2   9         19.33         36.52        24.25 o
 -21   3   9         24.98         10.58        28.05 o
 -19   3   9        975.59        897.41        53.90 o
 -17   3   9       1203.58       1132.77        54.76 o
 -15   3   9          5.65         26.58        20.43 o
 -13   3   9       1653.31       1541.87        56.77 o
 -11   3   9       1185.75        925.65        43.02 o
  -9   3   9        990.25        871.51        37.51 o
  -7   3   9         64.57         64.48         8.70 o
  -5   3   9         36.91         65.61         8.29 o
  -3   3   9        236.57        227.78        16.72 o
  -1   3   9        960.75        843.15        33.83 o
   1   3   9      10554.36       9407.80       106.56 o
   3   3   9       7309.09       6147.42        88.28 o
   5   3   9        353.16        322.38        25.05 o
   7   3   9         39.49         95.89         9.95 o
   9   3   9         10.38         19.71        17.83 o
  11   3   9      13695.33      12625.20       152.63 o
  13   3   9        858.11        762.40        46.33 o
  15   3   9       2560.08       2177.13        73.40 o
  17   3   9       2175.61       1808.27        72.06 o
 -20   4   9        714.85        596.41        43.64 o
 -18   4   9         41.01         25.32        28.09 o
 -16   4   9         14.56         18.55        24.47 o
 -14   4   9       1254.06       1130.09        52.16 o
 -12   4   9        106.81         87.57        12.77 o
 -10   4   9        312.10        290.29        22.01 o
  -8   4   9        685.39        605.77        32.45 o
  -6   4   9       3405.63       3097.18        66.82 o
  -4   4   9        858.42        858.25        35.85 o
  -2   4   9       1944.71       1689.12        47.23 o
   0   4   9       7773.73       6754.50        92.77 o
   2   4   9         16.25          4.88        14.21 o
   4   4   9        110.45        102.35         9.90 o
   6   4   9       3395.14       2795.44        65.83 o
   8   4   9        152.32        147.30        13.31 o
  10   4   9        103.35         61.22        21.87 o
  12   4   9       2262.88       2055.37        66.55 o
  14   4   9       2839.77       2506.19        78.51 o
  16   4   9         16.96         20.34        12.59 o
  18   4   9        307.73        298.22        21.06 o
 -19   5   9         50.96         82.10        27.60 o
 -17   5   9        320.88        335.69        23.93 o
 -15   5   9          8.60         26.22        17.92 o
 -13   5   9        327.51        289.13        23.93 o
 -11   5   9       2858.61       2577.61        71.25 o
  -9   5   9        433.11        356.53        24.43 o
  -7   5   9        989.06        888.94        40.33 o
  -5   5   9       5209.41       4836.61        85.45 o
  -3   5   9       4603.17       4142.38        77.93 o
  -1   5   9       1205.18        995.96        40.42 o
   1   5   9        797.10        673.31        33.88 o
   3   5   9       2619.77       2398.73        60.45 o
   5   5   9       4747.73       4572.76        85.45 o
   7   5   9        467.68        475.15        32.27 o
   9   5   9        134.67        115.53        13.09 o
  11   5   9       1008.86        880.75        45.13 o
  13   5   9         31.66         36.12        21.96 o
  15   5   9        232.71        199.10        16.99 o
  17   5   9       1210.52       1136.08        61.13 o
 -18   6   9         70.71         43.87        26.04 o
 -16   6   9        762.77        675.64        47.77 o
 -14   6   9       2340.44       2136.88        71.43 o
 -12   6   9        726.25        656.64        40.02 o
 -10   6   9         31.09         18.51        20.97 o
  -8   6   9       4547.46       4183.56        85.68 o
  -6   6   9       4185.72       3943.00        80.66 o
  -4   6   9        133.85        106.51        11.92 o
  -2   6   9       3451.97       2844.70        67.53 o
   0   6   9      15010.52      13175.46       142.24 o
   2   6   9       3569.08       3188.86        72.46 o
   4   6   9       8184.56       7766.14       111.36 o
   6   6   9        168.95        156.22        14.03 o
   8   6   9        140.34        126.87        12.37 o
  10   6   9          6.94          9.19        19.05 o
  12   6   9       2880.23       2647.70        79.01 o
  14   6   9       4809.04       4470.98       108.13 o
  16   6   9        295.41        261.13        21.15 o
 -17   7   9        192.91        230.60        20.66 o
 -15   7   9        612.24        624.24        46.92 o
 -13   7   9          0.43          4.43        21.20 o
 -11   7   9        994.02        892.62        51.40 o
  -9   7   9        483.19        462.92        29.22 o
  -7   7   9         21.21         29.49         9.59 o
  -5   7   9        868.29        754.29        39.93 o
  -3   7   9          1.99         19.80        18.73 o
  -1   7   9        174.16        156.66        14.39 o
   1   7   9       1634.42       1554.77        53.42 o
   3   7   9       2488.69       2319.99        66.64 o
   5   7   9        232.43        237.65        20.88 o
   7   7   9       1502.88       1309.73        53.55 o
   9   7   9        440.03        434.55        29.13 o
  11   7   9        722.21        643.01        43.42 o
  13   7   9        319.01        271.48        24.92 o
  15   7   9        219.70        178.53        19.45 o
 -16   8   9       1356.93       1332.90        72.82 o
 -14   8   9       1282.84       1317.44        65.43 o
 -12   8   9        847.06        781.00        51.98 o
 -10   8   9          3.33         -2.10        23.08 o
  -8   8   9        337.81        321.67        27.52 o
  -6   8   9         84.53         81.78        13.94 o
  -4   8   9       1399.32       1411.54        56.82 o
  -2   8   9       3841.66       4150.00        92.90 o
   0   8   9       1617.53       1705.78        61.67 o
   2   8   9        864.09        956.44        46.42 o
   4   8   9       2517.92       2471.32        74.12 o
   6   8   9        142.86        199.37        16.63 o
   8   8   9       2641.07       2546.87        79.59 o
  10   8   9        120.71        135.02        16.13 o
  12   8   9       2158.79       2134.42        81.02 o
  14   8   9       5751.81       5697.32       134.80 o
 -15   9   9         79.79         93.47        17.92 o
 -13   9   9        640.97        586.33        42.66 o
 -11   9   9          0.35         11.83        24.43 o
  -9   9   9        330.93        393.23        31.50 o
  -7   9   9       1196.78       1229.57        58.93 o
  -5   9   9        145.34        170.42        16.58 o
  -3   9   9        131.56        130.72        15.01 o
  -1   9   9        227.60        199.42        17.56 o
   1   9   9         94.23         68.20        23.39 o
   3   9   9         14.84         57.49        21.74 o
   5   9   9        456.16        395.51        28.14 o
   7   9   9         12.67         13.49        22.67 o
   9   9   9         25.51         23.84        23.08 o
  11   9   9          8.73         -2.55        24.07 o
  13   9   9        193.32        203.41        22.32 o
 -12  10   9        207.02        216.66        21.42 o
 -10  10   9        848.72        993.45        57.31 o
  -8  10   9       3663.88       4020.76       106.38 o
  -6  10   9         18.89         -6.81        27.60 o
  -4  10   9         71.79         94.64        15.19 o
  -2  10   9       1574.99       1583.67        68.43 o
   0  10   9       3297.53       3675.79        96.61 o
   2  10   9       2007.99       2141.90        76.59 o
   4  10   9        155.27        209.18        19.68 o
   6  10   9        240.01        367.10        30.74 o
   8  10   9        451.76        544.92        40.60 o
  10  10   9          1.36          5.33        26.31 o
  -9  11   9        137.55        178.40        20.84 o
  -7  11   9        281.25        289.99        25.90 o
  -5  11   9        193.86        240.50        21.24 o
  -3  11   9        224.26        272.64        22.63 o
  -1  11   9          2.60        -16.90        25.59 o
   1  11   9       1720.49       1928.37        77.40 o
   3  11   9        334.47        310.87        22.58 o
   5  11   9          0.68        -12.77        24.34 o
   7  11   9         53.65         82.46        29.26 o
  -6  12   9        340.80        468.02        34.78 o
  -4  12   9        168.44        200.63        21.33 o
  -2  12   9       2585.81       2725.09        96.12 o
   0  12   9       3121.63       3608.26       107.28 o
   2  12   9        715.35        762.22        53.95 o
   4  12   9        186.20        208.70        21.42 o
 -20   0  10        513.59        486.94        35.18 o
 -18   0  10        336.34        333.72        28.86 o
 -16   0  10        468.25        514.85        37.47 o
 -14   0  10       3463.72       3077.81        81.42 o
 -12   0  10       8497.20       7565.47       117.32 o
 -10   0  10          0.14         35.05        17.11 o
  -8   0  10         29.72         57.81        10.31 o
  -6   0  10        492.79        373.29        25.81 o
  -4   0  10        945.86        861.84        35.67 o
  -2   0  10      11723.71      10643.78       115.12 o
   0   0  10      57527.92      51799.21       252.07 o
   2   0  10      43415.27      41068.46       229.13 o
   4   0  10        114.40        101.18        10.31 o
   6   0  10        216.27        193.18        14.07 o
   8   0  10       2502.77       2484.95        66.28 o
  10   0  10         85.86        115.80        12.73 o
  12   0  10       2387.09       1990.30        67.57 o
  14   0  10       8601.34       7874.54       136.32 o
  16   0  10        367.48        283.03        22.81 o
  18   0  10          0.55         18.06        14.96 o
 -21   1  10         24.73         -1.31        21.64 o
 -19   1  10         22.19         22.40        16.55 o
 -17   1  10         96.65         86.34        11.05 o
 -15   1  10        535.67        462.79        23.58 o
 -13   1  10       2420.63       2176.04        90.41 o
 -11   1  10       1741.91       1572.45        87.66 o
  -9   1  10        271.00        256.98        15.01 o
  -7   1  10       2139.72       2093.20        80.41 o
  -5   1  10          7.88         19.72        13.94 o
  -3   1  10        574.95        622.71        21.37 o
  -1   1  10         84.17         63.00        13.51 o
   1   1  10        771.84        680.12        24.36 o
   3   1  10       1783.01       1703.15        34.75 o
   5   1  10        864.26        774.12        24.95 o
   7   1  10        624.18        632.67        51.11 o
   9   1  10        494.17        430.37        40.22 o
  11   1  10         56.22         51.41        10.95 o
  13   1  10          3.01        -12.72        14.44 o
  15   1  10          0.95         29.30        16.98 o
  17   1  10        138.17        119.61        12.69 o
 -20   2  10        745.15        682.90        50.06 o
 -18   2  10        861.72        827.33        51.00 o
 -16   2  10       1323.40       1237.50        57.31 o
 -14   2  10       1490.86       1356.87        55.16 o
 -12   2  10       2033.39       1791.65        60.95 o
 -10   2  10         18.82         49.70        17.07 o
  -8   2  10        159.05        152.81        11.96 o
  -6   2  10        734.03        600.53        32.72 o
  -4   2  10       1822.39       1553.07        46.87 o
  -2   2  10       3721.19       3328.49        66.91 o
   0   2  10      10548.66       9276.18       109.56 o
   2   2  10       2030.15       1630.82        48.40 o
   4   2  10       1092.12        996.85        40.11 o
   6   2  10        383.04        344.52        27.07 o
   8   2  10       5537.13       4873.90        92.18 o
  10   2  10         59.14         61.44        12.32 o
  12   2  10       2619.67       2217.64        71.97 o
  14   2  10       7320.33       6595.63       123.73 o
  16   2  10       1960.92       1657.21        67.35 o
  18   2  10          2.83         15.41        21.83 o
 -19   3  10         72.07         46.69        28.36 o
 -17   3  10        744.44        621.41        38.72 o
 -15   3  10        617.78        598.20        41.31 o
 -13   3  10         10.77          1.79        18.19 o
 -11   3  10       1158.28       1063.09        47.82 o
  -9   3  10          7.85         11.92        17.25 o
  -7   3  10        103.15        102.71        10.98 o
  -5   3  10        774.28        689.57        34.19 o
  -3   3  10       1776.56       1551.90        47.59 o
  -1   3  10       2604.64       2208.49        56.55 o
   1   3  10        218.21        173.69        13.27 o
   3   3  10        773.06        608.10        32.93 o
   5   3  10        316.34        248.04        18.87 o
   7   3  10       1509.94       1442.20        51.85 o
   9   3  10         59.87         70.17        11.12 o
  11   3  10       2954.59       2595.00        75.01 o
  13   3  10        391.64        347.16        28.90 o
  15   3  10        220.07        204.25        18.28 o
  17   3  10        368.11        320.14        22.67 o
 -20   4  10        313.43        246.69        21.69 o
 -18   4  10          9.34         38.27        20.03 o
 -16   4  10       1300.69       1207.20        59.42 o
 -14   4  10       1855.44       1721.03        66.15 o
 -12   4  10       2061.87       1669.04        62.83 o
 -10   4  10          7.03         33.92        15.59 o
  -8   4  10       1380.63       1269.05        47.64 o
  -6   4  10        569.53        522.24        32.54 o
  -4   4  10         40.57         26.75        16.18 o
  -2   4  10        831.73        726.32        35.76 o
   0   4  10      14128.62      12540.24       134.53 o
   2   4  10       3470.77       3211.35        69.86 o
   4   4  10        694.70        626.74        34.78 o
   6   4  10        171.11        207.89        18.33 o
   8   4  10        302.21        356.44        23.89 o
  10   4  10        290.20        266.14        20.66 o
  12   4  10       2264.81       2055.14        68.97 o
  14   4  10       2990.08       2634.17        82.41 o
  16   4  10        861.19        846.11        53.02 o
 -19   5  10         80.56         64.62        29.80 o
 -17   5  10        727.81        619.40        47.28 o
 -15   5  10        895.83        938.15        52.61 o
 -13   5  10          4.36         15.37        20.21 o
 -11   5  10       1131.28        966.52        49.11 o
  -9   5  10       1977.58       1872.36        59.82 o
  -7   5  10         17.77          1.52        17.16 o
  -5   5  10        449.99        372.03        25.27 o
  -3   5  10       4524.81       3994.86        79.59 o
  -1   5  10       1575.40       1540.97        51.09 o
   1   5  10       1101.78       1039.42        41.99 o
   3   5  10      12339.29      11566.24       136.54 o
   5   5  10       2611.23       2311.34        65.43 o
   7   5  10        144.64        135.60        13.27 o
   9   5  10         19.53         35.67        14.65 o
  11   5  10       1773.78       1730.88        63.77 o
  13   5  10         88.82        105.27        14.34 o
  15   5  10       1097.75       1171.80        59.55 o
 -18   6  10          7.38         -5.06        24.61 o
 -16   6  10         54.76         62.38        27.43 o
 -14   6  10       1512.19       1410.25        62.51 o
 -12   6  10        980.13        932.41        50.01 o
 -10   6  10        327.76        337.57        26.93 o
  -8   6  10         82.96         61.88        22.49 o
  -6   6  10       1439.89       1320.53        53.37 o
  -4   6  10       1533.13       1399.94        51.94 o
  -2   6  10       2800.24       2463.79        64.80 o
   0   6  10       7469.35       6882.17       108.67 o
   2   6  10       3390.09       3228.12        75.73 o
   4   6  10       2905.73       2828.93        72.37 o
   6   6  10       1249.77       1080.69        46.83 o
   8   6  10        984.44        876.08        45.85 o
  10   6  10        134.19        121.58        14.03 o
  12   6  10       1119.06       1097.37        56.50 o
  14   6  10        573.97        501.23        36.12 o
  16   6  10        118.17        116.07        18.15 o
 -17   7  10        666.86        628.50        49.25 o
 -15   7  10        356.04        326.60        23.44 o
 -13   7  10        446.29        451.53        30.69 o
 -11   7  10        541.21        515.35        38.54 o
  -9   7  10       1342.23       1230.32        53.73 o
  -7   7  10          0.19         -3.50        16.94 o
  -5   7  10         47.31         33.56        11.48 o
  -3   7  10       4245.63       3690.18        83.35 o
  -1   7  10       3646.66       3256.93        79.23 o
   1   7  10       1009.36        906.47        44.50 o
   3   7  10       3329.34       3084.31        77.17 o
   5   7  10        777.51        649.25        40.69 o
   7   7  10         80.99         99.89        13.31 o
   9   7  10       1372.43       1337.66        57.54 o
  11   7  10       5547.08       5280.88       114.76 o
  13   7  10       1994.67       1839.59        72.91 o
 -16   8  10          8.38         12.73        26.31 o
 -14   8  10         42.19         47.05        22.58 o
 -12   8  10          1.77          2.15        24.07 o
 -10   8  10        312.22        282.49        24.70 o
  -8   8  10        193.37        158.78        15.73 o
  -6   8  10          0.68        -12.95        16.27 o
  -4   8  10        188.10        180.50        15.19 o
  -2   8  10        748.60        704.28        41.49 o
   0   8  10         86.37         69.95        11.96 o
   2   8  10        167.25        172.57        16.09 o
   4   8  10        165.88        160.29        15.01 o
   6   8  10        306.35        272.86        20.07 o
   8   8  10        603.02        571.22        41.63 o
  10   8  10         60.92         -2.24        27.11 o
  12   8  10       1262.54       1255.83        64.04 o
 -13   9  10        213.43        200.13        19.50 o
 -11   9  10        233.50        205.83        18.96 o
  -9   9  10        626.93        614.11        42.93 o
  -7   9  10        117.69         87.52        15.41 o
  -5   9  10        467.56        439.30        30.83 o
  -3   9  10       1426.68       1325.06        57.49 o
  -1   9  10        281.22        249.65        18.19 o
   1   9  10         77.89         78.78        13.62 o
   3   9  10       3411.70       3065.89        82.90 o
   5   9  10        576.16        556.03        40.86 o
   7   9  10          0.06         26.13        18.46 o
   9   9  10        760.10        668.96        46.69 o
  11   9  10       2117.54       2026.82        80.25 o
 -12  10  10         14.66         25.18        28.68 o
 -10  10  10         39.42         -2.37        27.25 o
  -8  10  10        244.48        201.65        19.76 o
  -6  10  10        446.30        395.03        31.01 o
  -4  10  10        487.01        417.16        32.22 o
  -2  10  10        205.10        165.27        17.70 o
   0  10  10         76.57         55.21        27.20 o
   2  10  10       1018.10        935.55        52.39 o
   4  10  10        768.51        631.46        44.59 o
   6  10  10        956.83        937.48        53.15 o
   8  10  10          0.20         45.94        21.47 o
  -9  11  10       1543.41       1280.87        69.81 o
  -7  11  10          0.81         38.85        20.30 o
  -5  11  10        788.37        837.14        52.12 o
  -3  11  10       3519.23       3416.96        97.20 o
  -1  11  10        884.01        841.49        53.42 o
   1  11  10        517.13        567.73        42.26 o
   3  11  10       1164.93       1198.24        64.39 o
   5  11  10        585.03        635.94        47.05 o
 -19   1  11        127.24        117.70        31.12 o
 -17   1  11        806.45        816.10        35.86 o
 -15   1  11       1044.52       1013.40        45.26 o
 -13   1  11         33.30         20.49        16.86 o
 -11   1  11       2044.35       1936.45        44.34 o
  -9   1  11      10491.49      10431.41       131.66 o
  -7   1  11       2059.71       1991.54       116.93 o
  -5   1  11         77.33         71.51         7.07 o
  -3   1  11       5297.70       4864.21       112.46 o
  -1   1  11       9675.38       9717.67       129.51 o
   1   1  11         98.30        105.30         7.74 o
   3   1  11       8805.63       8556.14        88.12 o
   5   1  11       3951.80       3696.27        68.70 o
   7   1  11        541.88        526.84        41.74 o
   9   1  11        744.98        628.30        27.27 o
  11   1  11        475.49        564.20        25.95 o
  13   1  11       4109.33       3871.88        77.17 o
  15   1  11          2.20         35.02        20.70 o
  17   1  11       1635.13       1677.53        52.25 o
 -20   2  11        165.33        138.78        20.12 o
 -18   2  11         33.71         32.67        25.14 o
 -16   2  11          0.02         23.21        22.99 o
 -14   2  11        668.80        715.97        42.71 o
 -12   2  11        198.35        195.69        16.31 o
 -10   2  11        413.02        401.20        27.52 o
  -8   2  11         55.39         60.95        11.03 o
  -6   2  11        256.42        234.42        16.94 o
  -4   2  11        664.80        602.28        32.13 o
  -2   2  11        199.42        209.50        17.56 o
   0   2  11        388.61        366.12        23.03 o
   2   2  11       3670.58       3727.33        74.53 o
   4   2  11          2.32          0.00        15.91 o
   6   2  11        752.36        728.03        37.56 o
   8   2  11       1382.00       1399.40        54.94 o
  10   2  11       1792.28       1852.99        65.02 o
  12   2  11       1527.41       1434.05        60.86 o
  14   2  11        762.08        757.47        49.25 o
  16   2  11        442.68        452.03        33.83 o
 -19   3  11        265.85        237.42        20.70 o
 -17   3  11        584.15        667.17        48.13 o
 -15   3  11       1811.84       1780.13        67.98 o
 -13   3  11        328.52        325.20        25.99 o
 -11   3  11        601.11        521.61        37.42 o
  -9   3  11         85.90         94.24        11.70 o
  -7   3  11         47.07         45.80        15.41 o
  -5   3  11        170.31        174.76        12.37 o
  -3   3  11       8107.22       7624.04       107.82 o
  -1   3  11       7723.35       7267.78       103.52 o
   1   3  11        558.21        473.94        31.10 o
   3   3  11        699.58        743.98        37.47 o
   5   3  11         42.26         18.10        20.52 o
   7   3  11        186.28        213.40        15.50 o
   9   3  11       3856.26       3660.10        85.90 o
  11   3  11       6279.08       6061.57       115.12 o
  13   3  11       4621.37       4303.66       103.43 o
  15   3  11         28.11        -23.26        25.05 o
  17   3  11        691.78        521.13        38.76 o
 -18   4  11        387.31        453.81        33.29 o
 -16   4  11        216.62        203.00        19.09 o
 -14   4  11        764.59        792.10        47.32 o
 -12   4  11       1930.63       1723.72        65.83 o
 -10   4  11        312.89        277.04        17.83 o
  -8   4  11         18.67         17.74        18.06 o
  -6   4  11        435.96        416.75        30.92 o
  -4   4  11        291.46        297.51        21.69 o
  -2   4  11         51.10         49.97        10.35 o
   0   4  11       3171.71       2705.96        68.11 o
   2   4  11       3348.48       2851.51        71.30 o
   4   4  11       1194.01       1072.41        45.40 o
   6   4  11       6141.58       5374.22       101.32 o
   8   4  11        592.82        487.60        36.43 o
  10   4  11       1154.55        924.26        51.94 o
  12   4  11        418.07        424.60        30.56 o
  14   4  11        194.43        181.72        18.24 o
  16   4  11       1358.87       1062.68        62.92 o
 -17   5  11        139.43        140.31        16.45 o
 -15   5  11        973.57        829.39        52.39 o
 -13   5  11          5.83         30.60        24.25 o
 -11   5  11        824.89        752.23        43.60 o
  -9   5  11       3320.01       3217.09        80.57 o
  -7   5  11       1196.57       1059.37        47.77 o
  -5   5  11         14.97          1.56        17.29 o
  -3   5  11        817.41        696.43        36.79 o
  -1   5  11        842.95        723.45        38.81 o
   1   5  11          2.46        -15.46        19.41 o
   3   5  11       4187.38       3556.41        81.65 o
   5   5  11       2751.88       2595.14        71.97 o
   7   5  11        310.79        239.84        21.92 o
   9   5  11        340.08        332.33        24.92 o
  11   5  11        996.40        915.52        49.52 o
  13   5  11         23.21         -2.28        24.79 o
  15   5  11        134.44        187.36        19.23 o
 -16   6  11        102.91        101.68        17.34 o
 -14   6  11       2364.80       2030.46        77.79 o
 -12   6  11       3472.10       3185.99        89.67 o
 -10   6  11        243.99        202.82        17.70 o
  -8   6  11        280.03        346.62        25.95 o
  -6   6  11       1110.13       1070.93        47.23 o
  -4   6  11        663.29        603.26        37.51 o
  -2   6  11        142.40        138.38        13.40 o
   0   6  11       9289.76       8402.30       124.80 o
   2   6  11       7487.79       6510.54       112.21 o
   4   6  11        662.00        663.67        38.63 o
   6   6  11         42.16         65.70        21.87 o
   8   6  11          8.17         -3.90        19.45 o
  10   6  11       1255.72       1229.97        56.86 o
  12   6  11        352.03        337.57        28.54 o
  14   6  11       1396.12       1206.22        64.18 o
 -15   7  11        543.80        522.24        37.11 o
 -13   7  11        377.09        385.79        25.09 o
 -11   7  11          3.35         20.88        20.30 o
  -9   7  11          3.85         24.25        11.39 o
  -7   7  11         53.46         28.00        17.97 o
  -5   7  11       1406.96       1287.06        54.40 o
  -3   7  11        725.93        648.21        38.22 o
  -1   7  11        434.14        450.33        33.74 o
   1   7  11        519.08        450.15        35.62 o
   3   7  11        955.79        890.56        46.69 o
   5   7  11        163.01        130.40        13.62 o
   7   7  11        734.37        595.33        42.98 o
   9   7  11         86.62        101.90        14.30 o
  11   7  11       2535.36       2352.93        80.34 o
  13   7  11        325.47        335.37        28.05 o
 -14   8  11        196.94        204.48        19.14 o
 -12   8  11        947.69       1004.69        54.53 o
 -10   8  11         96.17         51.85        25.41 o
  -8   8  11        507.08        482.40        37.69 o
  -6   8  11       1184.48       1055.06        54.71 o
  -4   8  11        278.12        262.06        20.84 o
  -2   8  11         62.53         55.03        20.66 o
   0   8  11       3420.07       2991.69        83.84 o
   2   8  11       2058.69       1912.69        67.35 o
   4   8  11        159.17        144.57        14.87 o
   6   8  11        398.66        385.83        28.99 o
   8   8  11       1724.83       1611.36        67.44 o
  10   8  11        574.82        555.23        41.72 o
  12   8  11         11.33         22.72        27.29 o
 -13   9  11        310.76        299.75        24.61 o
 -11   9  11          0.03        -21.47        25.81 o
  -9   9  11          3.18         11.30        25.90 o
  -7   9  11        229.76        190.14        17.61 o
  -5   9  11        815.29        744.47        47.50 o
  -3   9  11         83.74         61.97        25.32 o
  -1   9  11        133.50        126.19        15.91 o
   1   9  11       1018.06        949.22        51.67 o
   3   9  11        625.17        631.10        43.07 o
   5   9  11          6.39         24.25        21.47 o
   7   9  11         99.72         76.05        25.59 o
   9   9  11         41.33         26.80        25.23 o
 -10  10  11        524.25        493.92        38.13 o
  -8  10  11         56.63         40.60        27.34 o
  -6  10  11         77.52        100.88        15.41 o
  -4  10  11         80.55         56.50        26.66 o
  -2  10  11         17.60          0.00        23.93 o
   0  10  11       6529.57       5964.01       124.98 o
   2  10  11       3110.65       2911.96        88.59 o
   4  10  11         14.82         14.03        24.34 o
   6  10  11        573.14        585.56        43.78 o
   8  10  11        961.93        916.51        56.82 o
  -7  11  11        171.94        183.10        18.60 o
  -5  11  11          2.66         14.87        22.72 o
  -3  11  11         92.38         75.82        27.52 o
  -1  11  11         99.37         26.84        30.33 o
   1  11  11         12.34          2.46        27.07 o
   3  11  11        529.27        510.99        37.69 o
 -18   0  12          4.65          7.17        19.85 o
 -16   0  12         47.65         -8.70        26.22 o
 -14   0  12       1615.67       1542.49        66.06 o
 -12   0  12      32205.42      30774.89       249.70 o
 -10   0  12         43.90         26.66        24.74 o
  -8   0  12        148.63        145.11        14.65 o
  -6   0  12        642.39        644.71        34.60 o
  -4   0  12       3643.07       3602.75        75.06 o
  -2   0  12       1733.82       1535.45        51.80 o
   0   0  12      14287.46      14337.76       147.93 o
   2   0  12       3189.50       3143.82        72.06 o
   4   0  12        569.77        642.92        35.80 o
   6   0  12       1964.20       1946.97        60.54 o
   8   0  12        473.62        450.59        28.63 o
  10   0  12        566.64        587.89        40.06 o
  12   0  12         42.64         64.22        13.80 o
  14   0  12       1188.71       1145.23        59.91 o
  16   0  12        301.56        308.57        26.84 o
 -19   1  12         22.09         -1.39        18.49 o
 -17   1  12          1.92         21.34        15.40 o
 -15   1  12          2.32          5.23        18.13 o
 -13   1  12        648.05        600.84        30.53 o
 -11   1  12         54.94         59.30        12.74 o
  -9   1  12          4.09        -12.35        13.75 o
  -7   1  12        357.96        354.22        19.03 o
  -5   1  12         35.56         54.43        10.94 o
  -3   1  12         18.07         24.34        12.55 o
  -1   1  12        657.37        586.18        24.73 o
   1   1  12       1611.20       1687.61        38.07 o
   3   1  12          0.49          8.43        29.06 o
   5   1  12         18.77         27.55        13.08 o
   7   1  12       3360.70       3300.64        57.08 o
   9   1  12        162.48        155.85        10.71 o
  11   1  12         41.49         32.34        16.88 o
  13   1  12          8.90         37.72        22.07 o
  15   1  12          0.19          0.09        17.32 o
 -18   2  12        357.00        289.45        24.02 o
 -16   2  12         68.82         64.22        24.74 o
 -14   2  12        365.18        389.02        30.60 o
 -12   2  12       4428.56       4113.39        95.14 o
 -10   2  12        177.59        202.55        17.92 o
  -8   2  12          1.47         -8.02        17.11 o
  -6   2  12        988.09        973.50        43.02 o
  -4   2  12        240.95        236.97        19.32 o
  -2   2  12        233.50        256.37        20.03 o
   0   2  12       6851.33       6312.24       100.65 o
   2   2  12       4248.71       4039.54        83.39 o
   4   2  12       1942.40       1731.60        56.38 o
   6   2  12       1804.63       1795.95        59.73 o
   8   2  12       1245.43       1202.23        52.16 o
  10   2  12       3161.73       2992.75        82.50 o
  12   2  12         11.25         17.03        19.68 o
  14   2  12       1647.02       1594.25        70.62 o
  16   2  12       1560.53       1457.62        70.40 o
 -19   3  12          0.75         33.88        22.28 o
 -17   3  12         56.31         61.71        25.54 o
 -15   3  12       1518.85       1513.41        63.32 o
 -13   3  12         43.87         25.77        23.39 o
 -11   3  12         61.39         36.57        22.54 o
  -9   3  12         48.66         47.64        18.51 o
  -7   3  12        695.58        668.69        38.81 o
  -5   3  12         12.07         38.36        15.55 o
  -3   3  12         27.13         -3.00        18.60 o
  -1   3  12       3445.30       3355.83        75.78 o
   1   3  12        278.56        280.93        21.87 o
   3   3  12       3043.54       2923.89        73.49 o
   5   3  12        279.18        276.27        23.17 o
   7   3  12       2510.60       2229.56        69.95 o
   9   3  12        102.00        110.15        14.39 o
  11   3  12       1991.28       1885.98        70.49 o
  13   3  12        853.35        784.53        49.70 o
  15   3  12         35.14         44.50        23.44 o
 -18   4  12          4.47         25.54        23.93 o
 -16   4  12          3.83        -13.98        28.00 o
 -14   4  12        768.27        668.51        46.83 o
 -12   4  12       1841.85       1765.89        65.83 o
 -10   4  12       1017.94       1018.99        48.22 o
  -8   4  12          0.53          1.70        18.91 o
  -6   4  12        167.66        144.48        14.07 o
  -4   4  12         77.68         82.23        10.98 o
  -2   4  12        240.26        212.32        16.58 o
   0   4  12       4065.17       3828.92        83.89 o
   2   4  12       9055.09       8865.62       125.20 o
   4   4  12       2596.32       2532.40        69.15 o
   6   4  12          1.21        -14.07        18.60 o
   8   4  12        563.70        494.28        33.02 o
  10   4  12       4020.74       3755.74        94.96 o
  12   4  12          2.38         33.11        21.96 o
  14   4  12        989.32        917.80        56.15 o
 -17   5  12         77.04         60.54        29.62 o
 -15   5  12       2580.06       2690.67        85.90 o
 -13   5  12        101.23        137.80        17.61 o
 -11   5  12        453.63        529.37        40.69 o
  -9   5  12       4764.04       4611.03        99.89 o
  -7   5  12        139.06        149.40        14.69 o
  -5   5  12         85.05         76.86        12.14 o
  -3   5  12        343.23        346.49        23.98 o
  -1   5  12       3129.65       2939.87        75.78 o
   1   5  12        510.85        530.31        36.16 o
   3   5  12       5163.55       4977.01        99.12 o
   5   5  12        630.08        653.86        39.89 o
   7   5  12         14.20          3.77        20.39 o
   9   5  12        448.95        380.14        28.68 o
  11   5  12        476.59        563.16        41.49 o
  13   5  12       1043.55        970.81        55.30 o
 -16   6  12         38.65         70.04        27.87 o
 -14   6  12        530.66        516.69        37.65 o
 -12   6  12        816.43        862.56        51.14 o
 -10   6  12        914.74        963.02        50.28 o
  -8   6  12        368.99        348.19        27.11 o
  -6   6  12        105.71        112.88        13.80 o
  -4   6  12        240.26        256.82        15.73 o
  -2   6  12         36.28         43.37        19.14 o
   0   6  12        634.73        669.32        42.71 o
   2   6  12       2634.34       2720.30        76.09 o
   4   6  12        163.60        151.82        15.59 o
   6   6  12        585.94        588.70        40.69 o
   8   6  12       1095.62       1162.03        52.88 o
  10   6  12        881.65        945.54        52.79 o
  12   6  12         84.40         93.56        17.34 o
 -15   7  12       1009.72       1032.62        62.51 o
 -13   7  12        248.98        238.49        24.11 o
 -11   7  12        842.14        926.23        52.84 o
  -9   7  12       2414.13       2389.63        75.87 o
  -7   7  12        282.74        282.23        19.50 o
  -5   7  12         13.08         -9.54        22.45 o
  -3   7  12       2123.79       2075.49        69.19 o
  -1   7  12       3547.30       3532.93        87.75 o
   1   7  12       1312.99       1318.92        55.79 o
   3   7  12       1569.66       1560.19        60.81 o
   5   7  12        100.85        125.02        14.83 o
   7   7  12       1186.58       1193.09        56.68 o
   9   7  12          8.64        -20.16        24.92 o
  11   7  12        440.90        416.53        33.83 o
 -14   8  12        820.56        857.22        55.12 o
 -12   8  12          5.15        -11.92        26.26 o
 -10   8  12        812.71        839.56        54.08 o
  -8   8  12         85.13         66.55        27.87 o
  -6   8  12         83.15         62.02        26.80 o
  -4   8  12        124.63        143.98        15.46 o
  -2   8  12        552.63        539.28        40.65 o
   0   8  12        983.00        948.05        51.00 o
   2   8  12         73.50         90.39        14.65 o
   4   8  12         89.77         99.48        15.55 o
   6   8  12        591.41        584.85        37.15 o
   8   8  12          0.31          6.94        26.22 o
  10   8  12          4.21         24.52        25.99 o
 -11   9  12        369.87        402.91        33.38 o
  -9   9  12        391.49        463.58        35.45 o
  -7   9  12        137.52        134.80        17.20 o
  -5   9  12        371.95        352.90        30.24 o
  -3   9  12       1143.54       1124.17        57.94 o
  -1   9  12       2006.84       2029.92        75.73 o
   1   9  12        412.95        430.83        33.43 o
   3   9  12        647.82        687.38        47.95 o
   5   9  12       1754.68       1852.06        71.12 o
   7   9  12        339.08        334.92        29.89 o
  -8  10  12         80.31         64.31        27.34 o
  -6  10  12          0.12         38.36        23.26 o
  -4  10  12          1.70          4.70        24.65 o
  -2  10  12         81.04         60.59        28.14 o
   0  10  12        146.68        152.77        18.46 o
   2  10  12        165.75        136.81        18.78 o
   4  10  12         14.37         46.24        25.41 o
 -17   1  13        100.20        104.04        31.71 o
 -15   1  13       2740.42       2607.57       134.57 o
 -13   1  13       3920.91       3812.02        89.02 o
 -11   1  13        549.31        549.31        29.25 o
  -9   1  13        798.44        862.85        33.45 o
  -7   1  13       3241.05       3229.13        55.60 o
  -5   1  13         66.84         69.95        13.76 o
  -3   1  13       2445.10       2493.06       105.67 o
  -1   1  13       5760.40       5573.98       172.48 o
   1   1  13       1499.52       1449.62        39.86 o
   3   1  13       1121.41       1205.64        35.70 o
   5   1  13       4691.81       4668.64        67.70 o
   7   1  13       1663.51       1846.96        45.62 o
   9   1  13        139.50        146.67        28.39 o
  11   1  13       2370.33       2313.90        54.91 o
  13   1  13        930.33        900.10        38.99 o
  15   1  13         85.06         74.79        20.05 o
 -18   2  13         23.49         38.22        25.32 o
 -16   2  13        117.86         55.93        33.25 o
 -14   2  13        157.37        131.21        18.06 o
 -12   2  13          5.50         11.87        22.67 o
 -10   2  13        117.03        127.44        14.96 o
  -8   2  13        759.55        754.65        43.37 o
  -6   2  13         45.84         61.13        22.58 o
  -4   2  13        584.40        710.06        36.79 o
  -2   2  13        230.66        262.92        19.32 o
   0   2  13         93.41         95.68        11.92 o
   2   2  13        129.93        113.87        13.18 o
   4   2  13       1242.50       1207.34        52.52 o
   6   2  13       3219.86       3395.26        85.10 o
   8   2  13         86.65         76.72        15.05 o
  10   2  13        440.93        421.91        32.81 o
  12   2  13        202.67        216.54        18.15 o
  14   2  13          3.13          2.51        23.66 o
 -17   3  13        392.35        500.60        36.39 o
 -15   3  13        608.58        575.17        38.36 o
 -13   3  13        763.98        766.29        47.73 o
 -11   3  13          0.67         15.64        19.94 o
  -9   3  13        142.85        161.28        15.91 o
  -7   3  13          7.97         27.82        17.88 o
  -5   3  13        121.63        117.14        13.04 o
  -3   3  13       1457.55       1375.16        53.95 o
  -1   3  13       1976.91       2005.76        62.65 o
   1   3  13        394.29        379.65        25.99 o
   3   3  13         59.72         88.10        12.82 o
   5   3  13       1150.82       1114.45        52.21 o
   7   3  13       9194.19       9044.87       140.80 o
   9   3  13        611.12        683.93        42.53 o
  11   3  13        894.55        812.27        52.16 o
  13   3  13        795.72        819.80        51.71 o
 -16   4  13        134.00        142.06        17.88 o
 -14   4  13         73.95        102.35        15.64 o
 -12   4  13       1085.41       1067.70        55.70 o
 -10   4  13       1564.22       1615.27        63.14 o
  -8   4  13        681.22        747.65        42.57 o
  -6   4  13         74.98        101.01        12.23 o
  -4   4  13        736.88        709.88        41.94 o
  -2   4  13         26.52         39.21        18.15 o
   0   4  13         15.59         10.26        20.52 o
   2   4  13       4011.37       3930.46        89.99 o
   4   4  13         31.68         23.62        21.42 o
   6   4  13        236.48        248.53        19.68 o
   8   4  13       1539.91       1583.45        61.97 o
  10   4  13        719.00        714.76        46.83 o
  12   4  13          3.50         18.91        24.11 o
  14   4  13        206.07        205.24        21.33 o
 -15   5  13       1065.02       1095.76        60.54 o
 -13   5  13          6.31         -6.81        29.04 o
 -11   5  13         62.22         54.89        28.95 o
  -9   5  13       1258.65       1303.20        59.46 o
  -7   5  13        507.77        523.99        39.89 o
  -5   5  13          6.98        -21.60        21.60 o
  -3   5  13        635.67        594.17        40.73 o
  -1   5  13       2524.56       2435.56        72.23 o
   1   5  13       3374.91       3464.82        85.77 o
   3   5  13        343.07        309.52        27.07 o
   5   5  13         23.89         42.62        21.06 o
   7   5  13        657.63        730.13        46.33 o
   9   5  13         41.60         41.45        23.44 o
  11   5  13         76.81         57.09        15.82 o
  13   5  13        726.43        669.09        51.22 o
 -14   6  13         63.55         65.83        30.16 o
 -12   6  13       2346.06       2287.36        79.32 o
 -10   6  13       2116.73       1958.21        72.50 o
  -8   6  13         17.50         24.38        22.23 o
  -6   6  13        692.81        710.28        43.42 o
  -4   6  13       2443.18       2399.39        73.13 o
  -2   6  13       1017.43       1111.31        50.60 o
   0   6  13       2802.36       2778.51        80.12 o
   2   6  13       1440.24       1429.48        58.71 o
   4   6  13        810.83        864.79        47.91 o
   6   6  13         37.78         52.16        21.83 o
   8   6  13       2192.76       2139.89        76.81 o
  10   6  13       1591.91       1711.07        71.16 o
  12   6  13        272.35        297.69        23.39 o
 -13   7  13        110.91         73.81        31.28 o
 -11   7  13         93.44         62.47        30.78 o
  -9   7  13        231.29        272.05        24.38 o
  -7   7  13         38.14          0.00        26.26 o
  -5   7  13        102.59        108.81        15.37 o
  -3   7  13        614.66        670.26        43.33 o
  -1   7  13        906.61        980.64        50.87 o
   1   7  13        471.00        543.89        34.51 o
   3   7  13        983.23        900.82        50.96 o
   5   7  13        292.36        263.77        21.33 o
   7   7  13        696.08        701.14        49.11 o
   9   7  13         70.94         59.91        26.35 o
 -12   8  13        686.63        707.76        43.91 o
 -10   8  13        346.77        358.95        26.80 o
  -8   8  13        325.70        330.04        28.90 o
  -6   8  13        538.68        604.48        45.13 o
  -4   8  13        104.58        135.24        16.36 o
  -2   8  13        195.87        216.75        17.56 o
   0   8  13       1097.39       1101.89        54.31 o
   2   8  13        816.69        749.31        49.38 o
   4   8  13       2609.32       2633.99        84.29 o
   6   8  13        183.39        231.01        17.97 o
   8   8  13       1591.04       1574.57        72.46 o
  -9   9  13        171.65        188.75        18.24 o
  -7   9  13         22.56         19.18        22.99 o
  -5   9  13         45.95         39.71        22.01 o
  -3   9  13        212.54        170.29        18.24 o
  -1   9  13         36.72         43.64        25.27 o
   1   9  13         10.59         -2.33        21.87 o
   3   9  13          1.15         28.41        17.38 o
   5   9  13         35.13         66.10        28.41 o
  -4  10  13        864.24        913.28        52.48 o
  -2  10  13        555.23        634.81        47.95 o
   0  10  13        263.02        293.52        23.84 o
   2  10  13        833.71        943.26        57.99 o
 -16   0  14       1300.03       1275.05        63.41 o
 -14   0  14          2.02          8.88        27.60 o
 -12   0  14        390.40        454.49        32.00 o
 -10   0  14       2541.05       2499.73        77.88 o
  -8   0  14        116.59        128.61        14.56 o
  -6   0  14       2585.01       2578.92        74.03 o
  -4   0  14       8216.01       7977.79       124.63 o
  -2   0  14       6555.53       6836.60       115.39 o
   0   0  14         84.09         67.53        12.73 o
   2   0  14        984.22        930.72        48.36 o
   4   0  14       7024.12       7208.81       123.05 o
   6   0  14         18.08         -3.86        21.92 o
   8   0  14       1864.70       1813.65        68.34 o
  10   0  14       3247.28       3230.31        93.92 o
  12   0  14          3.13         35.89        21.51 o
  14   0  14          0.70         18.19        19.27 o
 -17   1  14        588.08        539.38        62.08 o
 -15   1  14        377.91        391.92        21.75 o
 -13   1  14        147.26        157.92        39.82 o
 -11   1  14        669.69        636.18        43.07 o
  -9   1  14          7.51        -14.44        15.30 o
  -7   1  14         31.27         34.93        16.53 o
  -5   1  14         42.84         59.03        15.38 o
  -3   1  14        333.21        341.12        17.95 o
  -1   1  14        321.30        301.42        16.58 o
   1   1  14        762.64        698.73        29.89 o
   3   1  14        756.48        752.13        31.22 o
   5   1  14        234.05        171.40        11.82 o
   7   1  14         35.88         34.33        11.90 o
   9   1  14          0.06         -7.63        25.61 o
  11   1  14          2.23          3.00        26.53 o
  13   1  14         53.18         31.86        18.27 o
 -16   2  14        342.80        285.68        22.28 o
 -14   2  14          4.30        -25.86        25.86 o
 -12   2  14        516.52        571.18        44.45 o
 -10   2  14       1933.90       1805.45        66.59 o
  -8   2  14        529.63        583.82        38.63 o
  -6   2  14        600.04        606.94        38.40 o
  -4   2  14       1102.20       1342.18        56.95 o
  -2   2  14         15.28         28.09        10.89 o
   0   2  14        293.73        340.80        23.93 o
   2   2  14        976.49       1153.75        54.53 o
   4   2  14       6137.28       7224.13       130.54 o
   6   2  14         11.06          4.43        25.72 o
   8   2  14       2442.79       2913.97        92.14 o
  10   2  14       3365.48       3748.61       107.41 o
  12   2  14        592.80        587.76        41.99 o
 -17   3  14          0.33        -26.58        33.52 o
 -15   3  14        131.67        115.39        19.89 o
 -13   3  14         70.16         97.78        16.67 o
 -11   3  14          0.11        -23.66        26.08 o
  -9   3  14       1102.09       1166.74        57.90 o
  -7   3  14        895.59       1030.56        52.61 o
  -5   3  14        416.18        405.06        30.65 o
  -3   3  14         40.13         18.19        25.50 o
  -1   3  14         34.43         36.39        22.67 o
   1   3  14         25.09         36.93        20.07 o
   3   3  14        442.50        528.88        41.00 o
   5   3  14        197.35        224.87        19.85 o
   7   3  14       2347.75       2674.99        90.57 o
   9   3  14        124.63        156.66        19.63 o
  11   3  14        162.86        161.42        21.15 o
  13   3  14         19.92         23.30        27.02 o
 -16   4  14        213.45        196.23        22.40 o
 -14   4  14         78.54         70.26        35.27 o
 -12   4  14       1124.34       1179.96        62.69 o
 -10   4  14       1062.57       1228.40        65.56 o
  -8   4  14         55.87         76.63        15.05 o
  -6   4  14         82.28        132.96        16.27 o
  -4   4  14       2055.98       2208.67        73.45 o
  -2   4  14        302.58        354.69        23.03 o
   0   4  14        131.95        132.20        16.85 o
   2   4  14         77.98         90.57        15.28 o
   4   4  14        139.51        163.25        17.34 o
   6   4  14        774.58        835.76        54.94 o
   8   4  14       1240.65       1368.44        66.68 o
  10   4  14       1123.97       1183.45        63.91 o
  12   4  14        241.54        296.39        24.92 o
 -15   5  14        278.43        286.22        25.00 o
 -13   5  14       1349.07       1469.00        73.63 o
 -11   5  14         10.81         27.91        23.17 o
  -9   5  14        528.25        599.50        46.24 o
  -7   5  14       1384.42       1489.97        67.98 o
  -5   5  14         65.37        109.65        16.49 o
  -3   5  14        266.11        278.69        19.85 o
  -1   5  14       3352.20       3684.71        96.75 o
   1   5  14       1646.95       1746.43        69.72 o
   3   5  14          0.99         36.48        23.48 o
   5   5  14        590.29        569.75        41.22 o
   7   5  14       2159.23       2430.05        87.21 o
   9   5  14          1.60         10.58        25.72 o
  11   5  14       1053.20       1220.65        65.83 o
 -14   6  14          1.02          5.87        32.22 o
 -12   6  14        308.18        335.55        25.77 o
 -10   6  14        904.42        863.09        59.96 o
  -8   6  14         64.68         64.09        31.01 o
  -6   6  14        265.57        321.04        27.16 o
  -4   6  14       1388.54       1531.33        66.59 o
  -2   6  14        711.60        768.94        50.96 o
   0   6  14        319.41        335.42        22.99 o
   2   6  14       1747.20       1805.99        73.90 o
   4   6  14        105.23         85.19        28.50 o
   6   6  14          9.67        -29.08        29.08 o
   8   6  14        318.79        423.62        36.75 o
  10   6  14        153.39        177.68        20.70 o
 -11   7  14          2.52         41.72        25.95 o
  -9   7  14        202.73        245.31        23.21 o
  -7   7  14       1655.42       1726.71        78.42 o
  -5   7  14        363.94        399.86        35.36 o
  -3   7  14        262.06        298.76        23.12 o
  -1   7  14       1065.92       1302.07        63.19 o
   1   7  14        480.33        616.57        45.04 o
   3   7  14        167.68        192.88        19.59 o
   5   7  14       2181.82       2392.63        86.85 o
   7   7  14       5278.66       5836.47       138.38 o
   9   7  14       1087.28       1134.02        69.90 o
 -10   8  14         12.81        -14.30        31.46 o
  -8   8  14        230.06        308.57        23.75 o
  -6   8  14         57.17         89.67        17.20 o
  -4   8  14         14.00         23.53        28.95 o
  -2   8  14        113.36        139.14        18.69 o
   0   8  14         16.79         33.88        24.02 o
   2   8  14        505.79        529.59        39.84 o
   4   8  14        216.32        251.40        22.36 o
   6   8  14         13.40        -14.16        29.53 o
  -7   9  14        759.09        862.77        59.73 o
  -5   9  14         35.19         53.42        30.12 o
  -3   9  14         24.86          0.00        32.63 o
  -1   9  14        822.01        845.03        58.71 o
   1   9  14        218.18        240.64        21.29 o
   3   9  14          0.98        -19.98        26.93 o
 -15   1  15        202.05        219.86        22.60 o
 -13   1  15       2352.89       2300.97        62.31 o
 -11   1  15        198.73        169.34        13.64 o
  -9   1  15        198.46        206.96        14.44 o
  -7   1  15       4026.46       4096.31       122.85 o
  -5   1  15       2659.09       2756.75        60.98 o
  -3   1  15         10.97        -16.82        19.98 o
  -1   1  15       1430.80       1515.25        44.30 o
   1   1  15        783.86        864.54        65.54 o
   3   1  15        844.99        940.00        37.89 o
   5   1  15       1228.80       1213.44        42.65 o
   7   1  15       2138.25       2275.36        57.49 o
   9   1  15       3571.13       3602.63        74.50 o
  11   1  15         37.47         37.73        18.56 o
 -16   2  15          5.75         -8.79        30.03 o
 -14   2  15         46.42          8.20        32.98 o
 -12   2  15         11.15         30.56        24.16 o
 -10   2  15        367.62        371.94        29.76 o
  -8   2  15        341.65        385.48        31.68 o
  -6   2  15          0.98        -17.61        21.38 o
  -4   2  15         29.32         36.61        22.28 o
  -2   2  15        231.36        240.91        18.10 o
   0   2  15         23.45         -6.46        23.89 o
   2   2  15        141.74        175.71        16.72 o
   4   2  15        228.96        244.09        21.33 o
   6   2  15       1745.44       1891.54        75.69 o
   8   2  15       1252.85       1180.40        68.74 o
  10   2  15        519.07        496.16        35.76 o
  12   2  15         98.50        106.51        19.05 o
 -15   3  15         26.60         25.90        29.53 o
 -13   3  15         77.94         40.33        33.88 o
 -11   3  15         24.15         20.21        25.77 o
  -9   3  15        320.31        309.61        24.25 o
  -7   3  15       3943.20       4105.55       106.03 o
  -5   3  15       1850.35       1992.63        73.76 o
  -3   3  15        229.41        254.49        20.79 o
  -1   3  15         30.10          6.63        25.54 o
   1   3  15         97.02        101.27        15.41 o
   3   3  15         84.83         68.97        27.60 o
   5   3  15       3256.07       3661.54       101.10 o
   7   3  15       5850.19       5924.89       132.69 o
   9   3  15       3455.10       3526.52       106.65 o
  11   3  15         60.06         86.26        31.50 o
 -14   4  15        161.28        207.80        21.02 o
 -12   4  15          1.86        -28.54        28.54 o
 -10   4  15        676.60        786.77        52.97 o
  -8   4  15          1.30         24.20        24.20 o
  -6   4  15         15.77         14.07        27.52 o
  -4   4  15        554.92        637.01        43.60 o
  -2   4  15        505.43        609.50        41.90 o
   0   4  15        442.54        522.20        39.66 o
   2   4  15       1826.02       1978.48        74.03 o
   4   4  15        612.37        759.62        52.43 o
   6   4  15       1378.62       1422.88        70.04 o
   8   4  15        853.29        789.28        57.18 o
  10   4  15        354.17        363.39        29.94 o
 -13   5  15        802.16        810.88        63.23 o
 -11   5  15        399.17        445.34        36.16 o
  -9   5  15        104.80        109.88        17.74 o
  -7   5  15        361.80        425.99        35.49 o
  -5   5  15        322.60        327.89        27.73 o
  -3   5  15          9.26         38.01        13.31 o
  -1   5  15       1049.87        965.04        57.85 o
   1   5  15        976.79       1151.33        60.36 o
   3   5  15         20.68         51.94        22.28 o
   5   5  15        459.74        475.78        38.27 o
   7   5  15       1281.91       1324.44        71.03 o
   9   5  15        165.75        158.55        22.28 o
 -12   6  15        156.27        149.76        22.05 o
 -10   6  15       1704.15       1710.45        80.52 o
  -8   6  15        614.63        750.07        49.83 o
  -6   6  15        178.23        190.23        20.16 o
  -4   6  15       2322.85       2289.33        85.59 o
  -2   6  15       1221.03       1388.24        65.34 o
   0   6  15        227.87        261.75        20.75 o
   2   6  15          5.18        -20.34        27.69 o
   4   6  15        556.89        679.85        51.89 o
   6   6  15       2075.69       2214.86        87.57 o
   8   6  15        366.19        351.69        26.40 o
  -9   7  15        465.61        568.50        41.85 o
  -7   7  15        313.02        389.74        31.41 o
  -5   7  15        425.98        482.27        38.18 o
  -3   7  15        451.83        477.88        36.03 o
  -1   7  15        225.49        218.60        21.15 o
   1   7  15         97.26         90.21        33.56 o
   3   7  15        732.03        857.93        55.88 o
   5   7  15        248.54        259.28        24.47 o
  -6   8  15          4.99        -14.21        33.52 o
  -4   8  15        989.13       1153.48        62.29 o
  -2   8  15        127.91        160.07        19.59 o
   0   8  15         48.31         36.25        29.13 o
   2   8  15        182.30        213.58        23.12 o
 -14   0  16         20.02         22.76        27.29 o
 -12   0  16        154.28        160.29        20.70 o
 -10   0  16       1028.43       1069.14        58.89 o
  -8   0  16       4018.58       4019.32       106.26 o
  -6   0  16        582.74        612.63        47.82 o
  -4   0  16       3181.73       3329.79        96.43 o
  -2   0  16        136.87        212.59        17.29 o
   0   0  16         15.11         52.84        23.08 o
   2   0  16        924.92        866.54        51.62 o
   4   0  16        726.47        753.93        52.16 o
   6   0  16       1733.46       1859.86        76.14 o
   8   0  16        184.78        110.46        38.94 o
  10   0  16       1303.20       1387.31        72.95 o
 -13   1  16          7.47         34.62        20.37 o
 -11   1  16         49.85         36.96        19.59 o
  -9   1  16         88.39         91.04        19.80 o
  -7   1  16        136.60        147.77        14.18 o
  -5   1  16        309.59        342.94        29.76 o
  -3   1  16        263.52        296.99        16.35 o
  -1   1  16          0.39          0.69        16.04 o
   1   1  16          0.87          7.87        15.34 o
   3   1  16       1114.29       1229.95       115.44 o
   5   1  16        125.07        149.44        13.20 o
   7   1  16        134.70        141.44        14.20 o
   9   1  16          8.72          8.88        19.61 o
 -14   2  16          5.11         17.34        25.54 o
 -12   2  16          8.82         29.89        24.74 o
 -10   2  16        926.36        844.40        57.31 o
  -8   2  16       1511.23       1500.51        69.19 o
  -6   2  16        141.57        157.43        18.87 o
  -4   2  16       1800.21       1997.33        75.01 o
  -2   2  16        209.35        281.78        21.20 o
   0   2  16         99.26         99.26        17.03 o
   2   2  16        657.14        737.88        50.60 o
   4   2  16       1068.32       1110.95        59.10 o
   6   2  16       3391.47       3407.99       103.83 o
   8   2  16          0.43         -2.73        29.94 o
  10   2  16       1722.97       1743.43        79.19 o
 -13   3  16          2.08         -8.56        24.74 o
 -11   3  16          1.10          5.38        25.05 o
  -9   3  16          6.81          7.71        25.59 o
  -7   3  16        105.42        132.20        17.25 o
  -5   3  16       1090.95       1179.15        60.72 o
  -3   3  16          3.33         -9.59        25.68 o
  -1   3  16        904.77        881.73        58.12 o
   1   3  16         17.94         36.39        21.83 o
   3   3  16        983.85       1029.30        60.99 o
   5   3  16          2.70         -5.20        28.86 o
   7   3  16       1808.42       1790.17        79.90 o
   9   3  16        755.89        710.68        45.31 o
 -12   4  16         16.18         38.99        15.23 o
 -10   4  16         91.95        122.96        18.64 o
  -8   4  16        487.85        480.61        38.27 o
  -6   4  16         86.14        103.52        17.07 o
  -4   4  16       1183.61       1263.40        64.22 o
  -2   4  16       1558.47       1750.87        73.00 o
   0   4  16        260.36        237.29        21.11 o
   2   4  16         14.82          2.51        27.11 o
   4   4  16        836.92        914.22        58.08 o
   6   4  16       3557.48       3537.77       108.94 o
   8   4  16          0.05        -30.65        30.65 o
 -11   5  16        223.08        227.37        22.63 o
  -9   5  16         13.60         11.03        25.81 o
  -7   5  16        540.18        549.13        41.09 o
  -5   5  16       1737.23       1701.85        76.36 o
  -3   5  16         30.41         12.82        29.35 o
  -1   5  16       1295.47       1346.52        66.95 o
   1   5  16          4.13          5.20        24.07 o
   3   5  16         57.24         71.93        25.68 o
   5   5  16         99.13         99.39        17.61 o
   7   5  16       1168.72       1247.81        70.40 o
 -10   6  16        291.35        288.95        24.43 o
  -8   6  16        320.02        345.29        31.05 o
  -6   6  16        227.61        226.53        24.02 o
  -4   6  16         23.08         51.18        27.34 o
  -2   6  16        552.19        555.40        40.29 o
   0   6  16        389.16        353.66        27.07 o
   2   6  16        628.73        672.77        50.28 o
   4   6  16       1221.69       1269.36        70.89 o
  -7   7  16       1902.36       2343.69        91.69 o
  -5   7  16       1894.18       2121.65        87.79 o
  -3   7  16        281.56        328.52        27.82 o
  -1   7  16        269.09        289.49        23.66 o
   1   7  16         78.35         34.24        29.67 o
   3   7  16        712.06        734.56        57.09 o
 -11   1  17        576.18        563.54        33.11 o
  -9   1  17         39.97         56.78        22.72 o
  -7   1  17       1537.58       1624.65        52.33 o
  -5   1  17       3721.87       3882.81        77.21 o
  -3   1  17        527.14        563.58        38.15 o
  -1   1  17        323.10        394.52        23.25 o
   1   1  17        560.10        559.58        53.78 o
   3   1  17        194.23        211.89        14.53 o
   5   1  17         52.10         74.64        14.08 o
   7   1  17       1926.90       1806.24        58.46 o
 -12   2  17         98.65        124.58        17.43 o
 -10   2  17          0.35         11.07        28.41 o
  -8   2  17        389.30        390.67        34.87 o
  -6   2  17        108.63        131.35        18.87 o
  -4   2  17         30.71         53.15        28.77 o
  -2   2  17        116.36         88.23        32.58 o
   0   2  17        261.90        227.11        20.16 o
   2   2  17       1500.63       1624.72        72.28 o
   4   2  17         18.50         72.37        28.99 o
   6   2  17        376.36        388.79        27.29 o
 -11   3  17         25.71        -27.64        27.64 o
  -9   3  17         76.20         82.72        30.20 o
  -7   3  17        732.76        784.17        53.86 o
  -5   3  17       1323.48       1364.10        69.99 o
  -3   3  17        106.70         92.95        32.22 o
  -1   3  17         30.85         56.86        25.05 o
   1   3  17        240.20        275.96        22.54 o
   3   3  17       2713.59       2713.53        92.59 o
   5   3  17        422.02        461.66        38.54 o
   7   3  17        724.31        789.37        58.62 o
 -10   4  17         20.34         40.51        23.89 o
  -8   4  17        810.29        842.34        58.89 o
  -6   4  17        257.08        237.95        21.83 o
  -4   4  17         88.78         96.16        32.04 o
  -2   4  17       1119.50       1188.96        61.62 o
   0   4  17        127.44         93.79        32.04 o
   2   4  17         81.97        101.10        17.92 o
   4   4  17        418.94        440.95        38.76 o
   6   4  17        601.08        626.79        44.77 o
  -9   5  17         50.98         58.80        18.28 o
  -7   5  17        671.72        817.25        61.93 o
  -5   5  17       2109.94       2282.98        92.00 o
  -3   5  17       1799.39       1906.50        83.35 o
  -1   5  17        339.61        356.35        29.31 o
   1   5  17         13.09         13.98        28.09 o
   3   5  17         67.51         97.38        16.90 o
  -6   6  17        426.35        549.00        43.02 o
  -4   6  17       1299.07       1397.03        75.06 o
  -2   6  17        669.78        712.70        55.12 o
   0   6  17         43.66         34.69        31.73 o
 -10   0  18        334.90        383.91        31.86 o
  -8   0  18       2441.34       2405.13        93.61 o
  -6   0  18       2373.25       2587.66        93.88 o
  -4   0  18        141.40        165.81        19.00 o
  -2   0  18       1571.34       1615.99        76.95 o
   0   0  18       2226.43       2237.76        88.59 o
   2   0  18          6.82         22.05        26.44 o
   4   0  18        304.88        298.49        29.13 o
  -9   1  18         10.29         12.99        22.60 o
  -7   1  18         99.18        104.94        30.47 o
  -5   1  18          0.14         27.87        20.00 o
  -3   1  18        356.59        331.62        21.79 o
  -1   1  18        273.13        306.49        16.83 o
   1   1  18        165.02        169.23        35.55 o
   3   1  18         60.39         72.53        14.35 o
   5   1  18          1.50         26.09        27.64 o
  -8   2  18        905.22       1014.02        62.11 o
  -6   2  18        314.98        316.46        26.04 o
  -4   2  18         40.58         10.98        31.91 o
  -2   2  18        525.74        527.08        38.90 o
   0   2  18       1161.07       1377.49        68.88 o
   2   2  18         30.95        -22.40        34.10 o
   4   2  18        856.00        869.90        59.28 o
  -7   3  18         82.80        -31.50        35.89 o
  -5   3  18         20.53         22.49        27.78 o
  -3   3  18         20.11          0.00        31.28 o
  -1   3  18        319.55        282.90        23.53 o
   1   3  18         63.28         48.13        35.23 o
   3   3  18        350.17        382.88        26.89 o
  -6   4  18        360.82        372.88        25.32 o
  -4   4  18         73.16         51.71        31.50 o
  -2   4  18         72.14        139.32        19.18 o
   0   4  18         25.72        -28.86        34.87 o
  -3   1  19       1283.26       1421.49        83.44 o
  -1   1  19        585.36        720.18        34.58 o
                                                
